# Supplementary material for: A series of magnon crystals appearing under ultrahigh magnetic fields in a kagomé antiferromagnet
Source: Nat Commun. 2019 Mar 15;10:1229. doi: 10.1038/s41467-019-09063-7 (PMC6420565; doi:10.1038/s41467-019-09063-7)
Supplement: Supplementary file 3 — Source Data [file 41467_2019_9063_MOESM3_ESM.xlsx]

## Sheet: Figure1
B/J	M/Ms
0	6.24094e-05
0.05	0.0121632
0.1	0.024527
0.15	0.0373754
0.2	0.0518002
0.25	0.0658274
0.3	0.0870566
0.35	0.104987
0.4	0.111096
0.45	0.119728
0.5	0.136212
0.55	0.155939
0.6	0.172995
0.65	0.194331
0.7	0.214574
0.75	0.246574
0.8	0.28548
0.85	0.320002
0.9	0.333334
0.95	0.333334
1	0.333334
1.05	0.333334
1.1	0.333334
1.15	0.333334
1.2	0.333334
1.25	0.333334
1.3	0.333334
1.35	0.337726
1.4	0.342124
1.45	0.348172
1.5	0.366098
1.55	0.373838
1.6	0.381718
1.65	0.389788
1.7	0.398086
1.75	0.40663
1.8	0.415458
1.85	0.432588
1.9	0.442366
1.95	0.45175
2	0.46106
2.05	0.470544
2.1	0.48033
2.15	0.490462
2.2	0.500978
2.25	0.51194
2.3	0.54521
2.35	0.555556
2.4	0.555556
2.45	0.555556
2.5	0.566022
2.55	0.583682
2.6	0.610142
2.65	0.646698
2.7	0.666692
2.75	0.674638
2.8	0.711112
2.825	0.731578
2.85	0.749078
2.875	0.770148
2.9	0.77722
2.925	0.779138
2.95	0.79453
2.975	0.853014
3	0.999846
3.2	1

## Sheet: Figure3c
time	B		time	Is		time	Ip
-4.88024e-06	-0.000215343		-5.4876e-06	0.588885		-5.4116e-06	0.5932
-4.88004e-06	-0.000230759		-5.4872e-06	0.586305		-5.4112e-06	0.5928
-4.87984e-06	-0.000246175		-5.4868e-06	0.587595		-5.4108e-06	0.594
-4.87964e-06	-0.000461518		-5.4864e-06	0.589745		-5.4104e-06	0.5912
-4.87944e-06	-0.000476935		-5.486e-06	0.588885		-5.41e-06	0.5928
-4.87924e-06	-0.000692277		-5.4856e-06	0.586305		-5.4096e-06	0.5932
-4.87904e-06	-0.000707694		-5.4852e-06	0.590175		-5.4092e-06	0.5936
-4.87884e-06	-0.000523184		-5.4848e-06	0.588455		-5.4088e-06	0.5904
-4.87864e-06	-0.000538601		-5.4844e-06	0.590605		-5.4084e-06	0.5932
-4.87844e-06	-0.000554017		-5.484e-06	0.588455		-5.408e-06	0.5924
-4.87824e-06	-0.000369508		-5.4836e-06	0.590605		-5.4076e-06	0.5932
-4.87804e-06	-0.000184999		-5.4832e-06	0.589745		-5.4072e-06	0.592
-4.87784e-06	-0.000200415		-5.4828e-06	0.591035		-5.4068e-06	0.5932
-4.87764e-06	-0.000215831		-5.4824e-06	0.588885		-5.4064e-06	0.5896
-4.87744e-06	-0.000231248		-5.482e-06	0.593185		-5.406e-06	0.5932
-4.87724e-06	-0.000246664		-5.4816e-06	0.589745		-5.4056e-06	0.5944
-4.87704e-06	-0.00026208		-5.4812e-06	0.591895		-5.4052e-06	0.592
-4.87684e-06	0.000122355		-5.4808e-06	0.589745		-5.4048e-06	0.592
-4.87664e-06	0.000106939		-5.4804e-06	0.591035		-5.4044e-06	0.5916
-4.87644e-06	9.15222e-05		-5.48e-06	0.590605		-5.404e-06	0.5908
-4.87624e-06	7.61058e-05		-5.4796e-06	0.591895		-5.4036e-06	0.5944
-4.87604e-06	6.06895e-05		-5.4792e-06	0.590175		-5.4032e-06	0.5932
-4.87584e-06	4.52731e-05		-5.4788e-06	0.591895		-5.4028e-06	0.594
-4.87564e-06	0.000229782		-5.4784e-06	0.590605		-5.4024e-06	0.5924
-4.87544e-06	1.44396e-05		-5.478e-06	0.591895		-5.402e-06	0.592
-4.87524e-06	-9.7673e-07		-5.4776e-06	0.588455		-5.4016e-06	0.5928
-4.87504e-06	-1.63931e-05		-5.4772e-06	0.590605		-5.4012e-06	0.5928
-4.87484e-06	-0.000231736		-5.4768e-06	0.588025		-5.4008e-06	0.5932
-4.87464e-06	-0.000247152		-5.4764e-06	0.590175		-5.4004e-06	0.5956
-4.87444e-06	-0.000262569		-5.476e-06	0.587595		-5.4e-06	0.592
-4.87424e-06	-7.80593e-05		-5.4756e-06	0.588455		-5.3996e-06	0.5948
-4.87404e-06	-9.34756e-05		-5.4752e-06	0.589315		-5.3992e-06	0.592
-4.87384e-06	0.00029096		-5.4748e-06	0.589745		-5.3988e-06	0.5916
-4.87364e-06	7.56169e-05		-5.4744e-06	0.588025		-5.3984e-06	0.5912
-4.87344e-06	0.000460052		-5.474e-06	0.590175		-5.398e-06	0.5916
-4.87324e-06	0.000644561		-5.4736e-06	0.586735		-5.3976e-06	0.5936
-4.87304e-06	0.000429219		-5.4732e-06	0.589745		-5.3972e-06	0.5944
-4.87284e-06	0.000613728		-5.4728e-06	0.588455		-5.3968e-06	0.59
-4.87264e-06	0.000998163		-5.4724e-06	0.588455		-5.3964e-06	0.5924
-4.87244e-06	0.00078282		-5.472e-06	0.588025		-5.396e-06	0.5928
-4.87224e-06	0.000767404		-5.4716e-06	0.589745		-5.3956e-06	0.5908
-4.87204e-06	0.000751988		-5.4712e-06	0.587595		-5.3952e-06	0.59
-4.87184e-06	0.000736571		-5.4708e-06	0.590175		-5.3948e-06	0.5908
-4.87164e-06	0.000721155		-5.4704e-06	0.590175		-5.3944e-06	0.5904
-4.87144e-06	0.000705739		-5.47e-06	0.591895		-5.394e-06	0.5932
-4.87124e-06	0.000890248		-5.4696e-06	0.590175		-5.3936e-06	0.5928
-4.87104e-06	0.000874832		-5.4692e-06	0.590605		-5.3932e-06	0.5948
-4.87084e-06	0.00105934		-5.4688e-06	0.590175		-5.3928e-06	0.5936
-4.87064e-06	0.000843998		-5.4684e-06	0.591035		-5.3924e-06	0.5936
-4.87044e-06	0.00102851		-5.468e-06	0.588455		-5.392e-06	0.5908
-4.87024e-06	0.00101309		-5.4676e-06	0.591035		-5.3916e-06	0.592
-4.87004e-06	0.000797748		-5.4672e-06	0.591035		-5.3912e-06	0.5936
-4.86984e-06	0.000982258		-5.4668e-06	0.593185		-5.3908e-06	0.596
-4.86964e-06	0.00116677		-5.4664e-06	0.591465		-5.3904e-06	0.5928
-4.86944e-06	0.000951424		-5.466e-06	0.594475		-5.39e-06	0.5924
-4.86924e-06	0.000936008		-5.4656e-06	0.592325		-5.3896e-06	0.5912
-4.86904e-06	0.000920591		-5.4652e-06	0.593185		-5.3892e-06	0.594
-4.86884e-06	0.000905175		-5.4648e-06	0.589315		-5.3888e-06	0.5912
-4.86864e-06	0.000689832		-5.4644e-06	0.592755		-5.3884e-06	0.5936
-4.86844e-06	0.000674416		-5.464e-06	0.590605		-5.388e-06	0.592
-4.86824e-06	0.000659		-5.4636e-06	0.591895		-5.3876e-06	0.5908
-4.86804e-06	0.000843509		-5.4632e-06	0.589745		-5.3872e-06	0.5912
-4.86784e-06	0.00102802		-5.4628e-06	0.591035		-5.3868e-06	0.5928
-4.86764e-06	0.0010126		-5.4624e-06	0.589315		-5.3864e-06	0.5908
-4.86744e-06	0.00119711		-5.462e-06	0.591465		-5.386e-06	0.5916
-4.86724e-06	0.00118169		-5.4616e-06	0.588455		-5.3856e-06	0.5908
-4.86704e-06	0.00116628		-5.4612e-06	0.589315		-5.3852e-06	0.5908
-4.86684e-06	0.00115086		-5.4608e-06	0.588885		-5.3848e-06	0.5924
-4.86664e-06	0.00113545		-5.4604e-06	0.588455		-5.3844e-06	0.5936
-4.86644e-06	0.000920103		-5.46e-06	0.585875		-5.384e-06	0.5892
-4.86624e-06	0.000504835		-5.4596e-06	0.587595		-5.3836e-06	0.5932
-4.86604e-06	0.000289493		-5.4592e-06	0.586735		-5.3832e-06	0.5932
-4.86584e-06	7.41499e-05		-5.4588e-06	0.586305		-5.3828e-06	0.5932
-4.86564e-06	-0.000141193		-5.4584e-06	0.583725		-5.3824e-06	0.592
-4.86544e-06	4.33164e-05		-5.458e-06	0.585875		-5.382e-06	0.5948
-4.86524e-06	2.79e-05		-5.4576e-06	0.583295		-5.3816e-06	0.5916
-4.86504e-06	1.24837e-05		-5.4572e-06	0.585875		-5.3812e-06	0.5916
-4.86484e-06	-0.000202859		-5.4568e-06	0.582865		-5.3808e-06	0.59
-4.86464e-06	-0.000418202		-5.4564e-06	0.585015		-5.3804e-06	0.5948
-4.86444e-06	-0.000433618		-5.456e-06	0.583725		-5.38e-06	0.5912
-4.86424e-06	-0.000249109		-5.4556e-06	0.584155		-5.3796e-06	0.5908
-4.86404e-06	-0.000264525		-5.4552e-06	0.582865		-5.3792e-06	0.5896
-4.86384e-06	-8.0016e-05		-5.4548e-06	0.585445		-5.3788e-06	0.5912
-4.86364e-06	0.000104493		-5.4544e-06	0.584585		-5.3784e-06	0.592
-4.86344e-06	8.90769e-05		-5.454e-06	0.585445		-5.378e-06	0.5928
-4.86324e-06	0.000273586		-5.4536e-06	0.584585		-5.3776e-06	0.5916
-4.86304e-06	0.000458095		-5.4532e-06	0.585875		-5.3772e-06	0.5948
-4.86284e-06	0.000442679		-5.4528e-06	0.584155		-5.3768e-06	0.592
-4.86264e-06	0.000627188		-5.4524e-06	0.587165		-5.3764e-06	0.5932
-4.86244e-06	0.000811698		-5.452e-06	0.583295		-5.376e-06	0.5912
-4.86224e-06	0.000796281		-5.4516e-06	0.588025		-5.3756e-06	0.5924
-4.86204e-06	0.000780865		-5.4512e-06	0.587165		-5.3752e-06	0.5892
-4.86184e-06	0.000965374		-5.4508e-06	0.588455		-5.3748e-06	0.5924
-4.86164e-06	0.000949958		-5.4504e-06	0.586735		-5.3744e-06	0.5924
-4.86144e-06	0.000934541		-5.45e-06	0.588455		-5.374e-06	0.5976
-4.86124e-06	0.00111905		-5.4496e-06	0.588885		-5.3736e-06	0.5948
-4.86104e-06	0.00130356		-5.4492e-06	0.589315		-5.3732e-06	0.5912
-4.86084e-06	0.00128814		-5.4488e-06	0.587595		-5.3728e-06	0.59
-4.86064e-06	0.00147265		-5.4484e-06	0.589745		-5.3724e-06	0.5928
-4.86044e-06	0.00145724		-5.448e-06	0.590175		-5.372e-06	0.592
-4.86024e-06	0.00144182		-5.4476e-06	0.591465		-5.3716e-06	0.5928
-4.86004e-06	0.0014264		-5.4472e-06	0.589745		-5.3712e-06	0.5912
-4.85984e-06	0.00121106		-5.4468e-06	0.592755		-5.3708e-06	0.5932
-4.85964e-06	0.00119564		-5.4464e-06	0.591035		-5.3704e-06	0.5928
-4.85944e-06	0.00138015		-5.446e-06	0.591465		-5.37e-06	0.596
-4.85924e-06	0.00116481		-5.4456e-06	0.591035		-5.3696e-06	0.592
-4.85904e-06	0.00114939		-5.4452e-06	0.592755		-5.3692e-06	0.592
-4.85884e-06	0.0013339		-5.4448e-06	0.592755		-5.3688e-06	0.5924
-4.85864e-06	0.00131849		-5.4444e-06	0.593615		-5.3684e-06	0.5952
-4.85844e-06	0.00130307		-5.444e-06	0.592325		-5.368e-06	0.5912
-4.85824e-06	0.00148758		-5.4436e-06	0.592325		-5.3676e-06	0.5928
-4.85804e-06	0.00147216		-5.4432e-06	0.593185		-5.3672e-06	0.5916
-4.85784e-06	0.00145675		-5.4428e-06	0.594045		-5.3668e-06	0.592
-4.85764e-06	0.00164126		-5.4424e-06	0.592325		-5.3664e-06	0.5896
-4.85744e-06	0.00182577		-5.442e-06	0.594475		-5.366e-06	0.592
-4.85724e-06	0.00161042		-5.4416e-06	0.593185		-5.3656e-06	0.5948
-4.85704e-06	0.00179493		-5.4412e-06	0.593615		-5.3652e-06	0.5968
-4.85684e-06	0.00177952		-5.4408e-06	0.591895		-5.3648e-06	0.5936
-4.85664e-06	0.0017641		-5.4404e-06	0.591895		-5.3644e-06	0.5928
-4.85644e-06	0.00194861		-5.44e-06	0.593615		-5.364e-06	0.592
-4.85624e-06	0.00213312		-5.4396e-06	0.593615		-5.3636e-06	0.5916
-4.85604e-06	0.0021177		-5.4392e-06	0.591465		-5.3632e-06	0.592
-4.85584e-06	0.00210229		-5.4388e-06	0.592755		-5.3628e-06	0.5952
-4.85564e-06	0.00188694		-5.4384e-06	0.591895		-5.3624e-06	0.592
-4.85544e-06	0.00187153		-5.438e-06	0.592755		-5.362e-06	0.5912
-4.85524e-06	0.00185611		-5.4376e-06	0.591035		-5.3616e-06	0.592
-4.85504e-06	0.00184069		-5.4372e-06	0.591035		-5.3612e-06	0.5936
-4.85484e-06	0.00182528		-5.4368e-06	0.590605		-5.3608e-06	0.5916
-4.85464e-06	0.00220971		-5.4364e-06	0.591895		-5.3604e-06	0.5916
-4.85444e-06	0.0021943		-5.436e-06	0.591035		-5.36e-06	0.5928
-4.85424e-06	0.00237881		-5.4356e-06	0.590605		-5.3596e-06	0.5952
-4.85404e-06	0.00256332		-5.4352e-06	0.590175		-5.3592e-06	0.5932
-4.85384e-06	0.0025479		-5.4348e-06	0.589315		-5.3588e-06	0.5936
-4.85364e-06	0.00253248		-5.4344e-06	0.588025		-5.3584e-06	0.5904
-4.85344e-06	0.00251707		-5.434e-06	0.591035		-5.358e-06	0.5928
-4.85324e-06	0.00250165		-5.4336e-06	0.589315		-5.3576e-06	0.5932
-4.85304e-06	0.00228631		-5.4332e-06	0.590175		-5.3572e-06	0.5944
-4.85284e-06	0.00247082		-5.4328e-06	0.588025		-5.3568e-06	0.5956
-4.85264e-06	0.00265533		-5.4324e-06	0.588885		-5.3564e-06	0.5956
-4.85244e-06	0.00263991		-5.432e-06	0.588025		-5.356e-06	0.5928
-4.85224e-06	0.00282442		-5.4316e-06	0.589315		-5.3556e-06	0.5944
-4.85204e-06	0.002809		-5.4312e-06	0.587595		-5.3552e-06	0.594
-4.85184e-06	0.00279359		-5.4308e-06	0.590175		-5.3548e-06	0.5952
-4.85164e-06	0.00317802		-5.4304e-06	0.589315		-5.3544e-06	0.5924
-4.85144e-06	0.00296268		-5.43e-06	0.588885		-5.354e-06	0.5952
-4.85124e-06	0.00274734		-5.4296e-06	0.587165		-5.3536e-06	0.5904
-4.85104e-06	0.00273192		-5.4292e-06	0.590605		-5.3532e-06	0.5924
-4.85084e-06	0.00251658		-5.4288e-06	0.589745		-5.3528e-06	0.594
-4.85064e-06	0.00250116		-5.4284e-06	0.588885		-5.3524e-06	0.5948
-4.85044e-06	0.00268567		-5.428e-06	0.588455		-5.352e-06	0.592
-4.85024e-06	0.00267025		-5.4276e-06	0.589745		-5.3516e-06	0.5948
-4.85004e-06	0.00265484		-5.4272e-06	0.588885		-5.3512e-06	0.5924
-4.84984e-06	0.00283935		-5.4268e-06	0.590175		-5.3508e-06	0.594
-4.84964e-06	0.002624		-5.4264e-06	0.588025		-5.3504e-06	0.5936
-4.84944e-06	0.00280851		-5.426e-06	0.591035		-5.35e-06	0.5936
-4.84924e-06	0.00299302		-5.4256e-06	0.590175		-5.3496e-06	0.5892
-4.84904e-06	0.00297761		-5.4252e-06	0.591035		-5.3492e-06	0.5908
-4.84884e-06	0.00296219		-5.4248e-06	0.588885		-5.3488e-06	0.592
-4.84864e-06	0.0031467		-5.4244e-06	0.591465		-5.3484e-06	0.5932
-4.84844e-06	0.00313128		-5.424e-06	0.591035		-5.348e-06	0.5912
-4.84824e-06	0.00311587		-5.4236e-06	0.590605		-5.3476e-06	0.59
-4.84804e-06	0.00330037		-5.4232e-06	0.588885		-5.3472e-06	0.592
-4.84784e-06	0.00308503		-5.4228e-06	0.591465		-5.3468e-06	0.5916
-4.84764e-06	0.00306962		-5.4224e-06	0.591035		-5.3464e-06	0.5864
-4.84744e-06	0.0030542		-5.422e-06	0.591035		-5.346e-06	0.59
-4.84724e-06	0.00283886		-5.4216e-06	0.590605		-5.3456e-06	0.5912
-4.84704e-06	0.00282344		-5.4212e-06	0.592755		-5.3452e-06	0.5944
-4.84684e-06	0.00300795		-5.4208e-06	0.592325		-5.3448e-06	0.5924
-4.84664e-06	0.00299253		-5.4204e-06	0.591465		-5.3444e-06	0.5912
-4.84644e-06	0.00297712		-5.42e-06	0.589745		-5.344e-06	0.5868
-4.84624e-06	0.0029617		-5.4196e-06	0.591035		-5.3436e-06	0.5908
-4.84604e-06	0.00294628		-5.4192e-06	0.592325		-5.3432e-06	0.5904
-4.84584e-06	0.00293087		-5.4188e-06	0.590175		-5.3428e-06	0.5908
-4.84564e-06	0.00291545		-5.4184e-06	0.588885		-5.3424e-06	0.5892
-4.84544e-06	0.00290004		-5.418e-06	0.591465		-5.342e-06	0.5908
-4.84524e-06	0.00288462		-5.4176e-06	0.588885		-5.3416e-06	0.59
-4.84504e-06	0.0028692		-5.4172e-06	0.591465		-5.3412e-06	0.5928
-4.84484e-06	0.00305371		-5.4168e-06	0.588885		-5.3408e-06	0.5932
-4.84464e-06	0.0030383		-5.4164e-06	0.591895		-5.3404e-06	0.5956
-4.84444e-06	0.00342273		-5.416e-06	0.590175		-5.34e-06	0.592
-4.84424e-06	0.00340731		-5.4156e-06	0.590605		-5.3396e-06	0.59
-4.84404e-06	0.0033919		-5.4152e-06	0.588025		-5.3392e-06	0.5912
-4.84384e-06	0.00357641		-5.4148e-06	0.589315		-5.3388e-06	0.5928
-4.84364e-06	0.00336106		-5.4144e-06	0.587595		-5.3384e-06	0.5916
-4.84344e-06	0.00354557		-5.414e-06	0.589745		-5.338e-06	0.5936
-4.84324e-06	0.00373008		-5.4136e-06	0.588025		-5.3376e-06	0.5928
-4.84304e-06	0.00371467		-5.4132e-06	0.588885		-5.3372e-06	0.594
-4.84284e-06	0.00369925		-5.4128e-06	0.587165		-5.3368e-06	0.5924
-4.84264e-06	0.00388376		-5.4124e-06	0.588025		-5.3364e-06	0.5968
-4.84244e-06	0.00406827		-5.412e-06	0.585875		-5.336e-06	0.594
-4.84224e-06	0.00405285		-5.4116e-06	0.587595		-5.3356e-06	0.5952
-4.84204e-06	0.00403744		-5.4112e-06	0.587595		-5.3352e-06	0.594
-4.84184e-06	0.00382209		-5.4108e-06	0.587595		-5.3348e-06	0.5952
-4.84164e-06	0.00360675		-5.4104e-06	0.586305		-5.3344e-06	0.5948
-4.84144e-06	0.00379126		-5.41e-06	0.587165		-5.334e-06	0.5968
-4.84124e-06	0.00397577		-5.4096e-06	0.586735		-5.3336e-06	0.5952
-4.84104e-06	0.00396035		-5.4092e-06	0.589745		-5.3332e-06	0.5968
-4.84084e-06	0.00434479		-5.4088e-06	0.586735		-5.3328e-06	0.5912
-4.84064e-06	0.00432937		-5.4084e-06	0.588885		-5.3324e-06	0.594
-4.84044e-06	0.00411403		-5.408e-06	0.587595		-5.332e-06	0.5956
-4.84024e-06	0.00429854		-5.4076e-06	0.589315		-5.3316e-06	0.5968
-4.84004e-06	0.00428312		-5.4072e-06	0.585875		-5.3312e-06	0.5956
-4.83984e-06	0.00446763		-5.4068e-06	0.587595		-5.3308e-06	0.5964
-4.83964e-06	0.00465214		-5.4064e-06	0.588455		-5.3304e-06	0.5952
-4.83944e-06	0.0044368		-5.406e-06	0.588025		-5.33e-06	0.5956
-4.83924e-06	0.00442138		-5.4056e-06	0.586735		-5.3296e-06	0.5948
-4.83904e-06	0.00440596		-5.4052e-06	0.588455		-5.3292e-06	0.5964
-4.83884e-06	0.00419062		-5.4048e-06	0.587165		-5.3288e-06	0.5952
-4.83864e-06	0.00417521		-5.4044e-06	0.590175		-5.3284e-06	0.5948
-4.83844e-06	0.00415979		-5.404e-06	0.588025		-5.328e-06	0.5908
-4.83824e-06	0.00394445		-5.4036e-06	0.588455		-5.3276e-06	0.596
-4.83804e-06	0.00412896		-5.4032e-06	0.587595		-5.3272e-06	0.5948
-4.83784e-06	0.00431347		-5.4028e-06	0.589745		-5.3268e-06	0.596
-4.83764e-06	0.00449797		-5.4024e-06	0.588885		-5.3264e-06	0.5948
-4.83744e-06	0.00448256		-5.402e-06	0.591465		-5.326e-06	0.5944
-4.83724e-06	0.00466707		-5.4016e-06	0.589745		-5.3256e-06	0.5928
-4.83704e-06	0.00465165		-5.4012e-06	0.589315		-5.3252e-06	0.5928
-4.83684e-06	0.00463623		-5.4008e-06	0.590605		-5.3248e-06	0.5932
-4.83664e-06	0.00482074		-5.4004e-06	0.590175		-5.3244e-06	0.5944
-4.83644e-06	0.00440548		-5.4e-06	0.591895		-5.324e-06	0.5924
-4.83624e-06	0.00458999		-5.3996e-06	0.591895		-5.3236e-06	0.5944
-4.83604e-06	0.00477449		-5.3992e-06	0.590175		-5.3232e-06	0.5936
-4.83584e-06	0.00475908		-5.3988e-06	0.589745		-5.3228e-06	0.5936
-4.83564e-06	0.00474366		-5.3984e-06	0.589745		-5.3224e-06	0.5924
-4.83544e-06	0.00492817		-5.398e-06	0.590175		-5.322e-06	0.5948
-4.83524e-06	0.00511268		-5.3976e-06	0.590175		-5.3216e-06	0.5916
-4.83504e-06	0.00529719		-5.3972e-06	0.589315		-5.3212e-06	0.5928
-4.83484e-06	0.00528177		-5.3968e-06	0.588455		-5.3208e-06	0.5932
-4.83464e-06	0.00526636		-5.3964e-06	0.591035		-5.3204e-06	0.5924
-4.83444e-06	0.00565079		-5.396e-06	0.589315		-5.32e-06	0.5936
-4.83424e-06	0.0058353		-5.3956e-06	0.589745		-5.3196e-06	0.5948
-4.83404e-06	0.00621974		-5.3952e-06	0.588885		-5.3192e-06	0.5912
-4.83384e-06	0.00620432		-5.3948e-06	0.589745		-5.3188e-06	0.592
-4.83364e-06	0.0061889		-5.3944e-06	0.588025		-5.3184e-06	0.5924
-4.83344e-06	0.00577364		-5.394e-06	0.589745		-5.318e-06	0.5956
-4.83324e-06	0.00575822		-5.3936e-06	0.589315		-5.3176e-06	0.5936
-4.83304e-06	0.0057428		-5.3932e-06	0.589745		-5.3172e-06	0.5944
-4.83284e-06	0.00572739		-5.3928e-06	0.588885		-5.3168e-06	0.5928
-4.83264e-06	0.00551204		-5.3924e-06	0.588885		-5.3164e-06	0.592
-4.83244e-06	0.00569655		-5.392e-06	0.588455		-5.316e-06	0.592
-4.83224e-06	0.00548121		-5.3916e-06	0.590605		-5.3156e-06	0.594
-4.83204e-06	0.0054658		-5.3912e-06	0.588885		-5.3152e-06	0.5916
-4.83184e-06	0.00545038		-5.3908e-06	0.588455		-5.3148e-06	0.59
-4.83164e-06	0.00543496		-5.3904e-06	0.589315		-5.3144e-06	0.5888
-4.83144e-06	0.00561947		-5.39e-06	0.590605		-5.314e-06	0.5904
-4.83124e-06	0.00580398		-5.3896e-06	0.588025		-5.3136e-06	0.5912
-4.83104e-06	0.00578856		-5.3892e-06	0.591035		-5.3132e-06	0.5948
-4.83084e-06	0.00577315		-5.3888e-06	0.590175		-5.3128e-06	0.5904
-4.83064e-06	0.00575773		-5.3884e-06	0.589315		-5.3124e-06	0.5904
-4.83044e-06	0.00554239		-5.388e-06	0.588455		-5.312e-06	0.5892
-4.83024e-06	0.00552697		-5.3876e-06	0.590175		-5.3116e-06	0.5928
-4.83004e-06	0.00571148		-5.3872e-06	0.588025		-5.3112e-06	0.5912
-4.82984e-06	0.00549614		-5.3868e-06	0.590605		-5.3108e-06	0.5928
-4.82964e-06	0.00548072		-5.3864e-06	0.587595		-5.3104e-06	0.5896
-4.82944e-06	0.00566523		-5.386e-06	0.592755		-5.31e-06	0.5912
-4.82924e-06	0.00544989		-5.3856e-06	0.591035		-5.3096e-06	0.592
-4.82904e-06	0.0056344		-5.3852e-06	0.591895		-5.3092e-06	0.5908
-4.82884e-06	0.00561898		-5.3848e-06	0.588885		-5.3088e-06	0.5908
-4.82864e-06	0.00540364		-5.3844e-06	0.589315		-5.3084e-06	0.594
-4.82844e-06	0.00538822		-5.384e-06	0.590175		-5.308e-06	0.5924
-4.82824e-06	0.00557273		-5.3836e-06	0.591895		-5.3076e-06	0.5948
-4.82804e-06	0.00575724		-5.3832e-06	0.589745		-5.3072e-06	0.5944
-4.82784e-06	0.0055419		-5.3828e-06	0.589745		-5.3068e-06	0.5936
-4.82764e-06	0.00552648		-5.3824e-06	0.588885		-5.3064e-06	0.5904
-4.82744e-06	0.00531114		-5.382e-06	0.589745		-5.306e-06	0.5908
-4.82724e-06	0.00529572		-5.3816e-06	0.588455		-5.3056e-06	0.5904
-4.82704e-06	0.00528031		-5.3812e-06	0.590175		-5.3052e-06	0.5952
-4.82684e-06	0.00526489		-5.3808e-06	0.590175		-5.3048e-06	0.5932
-4.82664e-06	0.00524947		-5.3804e-06	0.590175		-5.3044e-06	0.5936
-4.82644e-06	0.00523406		-5.38e-06	0.588455		-5.304e-06	0.5928
-4.82624e-06	0.00501872		-5.3796e-06	0.590605		-5.3036e-06	0.594
-4.82604e-06	0.00480337		-5.3792e-06	0.589745		-5.3032e-06	0.5936
-4.82584e-06	0.00458803		-5.3788e-06	0.589745		-5.3028e-06	0.5948
-4.82564e-06	0.00457261		-5.3784e-06	0.588455		-5.3024e-06	0.592
-4.82544e-06	0.00435727		-5.378e-06	0.590175		-5.302e-06	0.5924
-4.82524e-06	0.00414193		-5.3776e-06	0.589315		-5.3016e-06	0.592
-4.82504e-06	0.00392659		-5.3772e-06	0.590175		-5.3012e-06	0.5916
-4.82484e-06	0.00391117		-5.3768e-06	0.586735		-5.3008e-06	0.5912
-4.82464e-06	0.00389575		-5.3764e-06	0.587595		-5.3004e-06	0.5916
-4.82444e-06	0.00368041		-5.376e-06	0.587595		-5.3e-06	0.594
-4.82424e-06	0.00346507		-5.3756e-06	0.588455		-5.2996e-06	0.5936
-4.82404e-06	0.00344965		-5.3752e-06	0.587165		-5.2992e-06	0.5908
-4.82384e-06	0.00343423		-5.3748e-06	0.587595		-5.2988e-06	0.5924
-4.82364e-06	0.00321889		-5.3744e-06	0.587595		-5.2984e-06	0.5944
-4.82344e-06	0.00320348		-5.374e-06	0.588885		-5.298e-06	0.5928
-4.82324e-06	0.00298813		-5.3736e-06	0.586735		-5.2976e-06	0.5932
-4.82304e-06	0.00297272		-5.3732e-06	0.587595		-5.2972e-06	0.5948
-4.82284e-06	0.00315723		-5.3728e-06	0.586735		-5.2968e-06	0.5912
-4.82264e-06	0.00294188		-5.3724e-06	0.588455		-5.2964e-06	0.5916
-4.82244e-06	0.00312639		-5.372e-06	0.587595		-5.296e-06	0.59
-4.82224e-06	0.00351083		-5.3716e-06	0.588885		-5.2956e-06	0.5928
-4.82204e-06	0.00329548		-5.3712e-06	0.586735		-5.2952e-06	0.5924
-4.82184e-06	0.00328007		-5.3708e-06	0.587165		-5.2948e-06	0.594
-4.82164e-06	0.00346458		-5.3704e-06	0.586305		-5.2944e-06	0.5936
-4.82144e-06	0.00344916		-5.37e-06	0.588885		-5.294e-06	0.5932
-4.82124e-06	0.00323382		-5.3696e-06	0.588025		-5.2936e-06	0.5924
-4.82104e-06	0.00341833		-5.3692e-06	0.589745		-5.2932e-06	0.5924
-4.82084e-06	0.00320299		-5.3688e-06	0.586735		-5.2928e-06	0.5912
-4.82064e-06	0.00318757		-5.3684e-06	0.588025		-5.2924e-06	0.5916
-4.82044e-06	0.00337208		-5.368e-06	0.587165		-5.292e-06	0.5904
-4.82024e-06	0.00335666		-5.3676e-06	0.588025		-5.2916e-06	0.5908
-4.82004e-06	0.00334125		-5.3672e-06	0.588025		-5.2912e-06	0.59
-4.81984e-06	0.00352575		-5.3668e-06	0.588025		-5.2908e-06	0.5916
-4.81964e-06	0.00311049		-5.3664e-06	0.587165		-5.2904e-06	0.5924
-4.81944e-06	0.00289514		-5.366e-06	0.588885		-5.29e-06	0.5936
-4.81924e-06	0.00287973		-5.3656e-06	0.588885		-5.2896e-06	0.5904
-4.81904e-06	0.00246446		-5.3652e-06	0.590175		-5.2892e-06	0.5936
-4.81884e-06	0.00224912		-5.3648e-06	0.588885		-5.2888e-06	0.594
-4.81864e-06	0.0022337		-5.3644e-06	0.589745		-5.2884e-06	0.5944
-4.81844e-06	0.00221829		-5.364e-06	0.588885		-5.288e-06	0.5944
-4.81824e-06	0.00220287		-5.3636e-06	0.590175		-5.2876e-06	0.5952
-4.81804e-06	0.00218745		-5.3632e-06	0.589315		-5.2872e-06	0.5956
-4.81784e-06	0.00217204		-5.3628e-06	0.589745		-5.2868e-06	0.5932
-4.81764e-06	0.00235655		-5.3624e-06	0.588885		-5.2864e-06	0.592
-4.81744e-06	0.00254105		-5.362e-06	0.588455		-5.286e-06	0.5944
-4.81724e-06	0.00232571		-5.3616e-06	0.588885		-5.2856e-06	0.5936
-4.81704e-06	0.0023103		-5.3612e-06	0.591465		-5.2852e-06	0.594
-4.81684e-06	0.0024948		-5.3608e-06	0.590175		-5.2848e-06	0.5916
-4.81664e-06	0.00247939		-5.3604e-06	0.591035		-5.2844e-06	0.5928
-4.81644e-06	0.0026639		-5.36e-06	0.588885		-5.284e-06	0.5924
-4.81624e-06	0.00264848		-5.3596e-06	0.591465		-5.2836e-06	0.5928
-4.81604e-06	0.00263306		-5.3592e-06	0.589315		-5.2832e-06	0.5908
-4.81584e-06	0.00261765		-5.3588e-06	0.591035		-5.2828e-06	0.5936
-4.81564e-06	0.00280216		-5.3584e-06	0.589745		-5.2824e-06	0.5912
-4.81544e-06	0.00258682		-5.358e-06	0.592325		-5.282e-06	0.5908
-4.81524e-06	0.0025714		-5.3576e-06	0.590175		-5.2816e-06	0.5912
-4.81504e-06	0.00295583		-5.3572e-06	0.591465		-5.2812e-06	0.5936
-4.81484e-06	0.00314034		-5.3568e-06	0.589745		-5.2808e-06	0.5948
-4.81464e-06	0.00312493		-5.3564e-06	0.590175		-5.2804e-06	0.5968
-4.81444e-06	0.00330944		-5.356e-06	0.588885		-5.28e-06	0.5924
-4.81424e-06	0.00329402		-5.3556e-06	0.592325		-5.2796e-06	0.5956
-4.81404e-06	0.00307868		-5.3552e-06	0.591895		-5.2792e-06	0.592
-4.81384e-06	0.00326319		-5.3548e-06	0.591035		-5.2788e-06	0.5936
-4.81364e-06	0.00324777		-5.3544e-06	0.589315		-5.2784e-06	0.5912
-4.81344e-06	0.00303243		-5.354e-06	0.591035		-5.278e-06	0.592
-4.81324e-06	0.00321694		-5.3536e-06	0.590175		-5.2776e-06	0.5928
-4.81304e-06	0.00320152		-5.3532e-06	0.591895		-5.2772e-06	0.5928
-4.81284e-06	0.0031861		-5.3528e-06	0.590175		-5.2768e-06	0.5896
-4.81264e-06	0.00337061		-5.3524e-06	0.590605		-5.2764e-06	0.5932
-4.81244e-06	0.00315527		-5.352e-06	0.590175		-5.276e-06	0.5932
-4.81224e-06	0.00353971		-5.3516e-06	0.590605		-5.2756e-06	0.5916
-4.81204e-06	0.00352429		-5.3512e-06	0.589315		-5.2752e-06	0.5924
-4.81184e-06	0.00350887		-5.3508e-06	0.591465		-5.2748e-06	0.5928
-4.81164e-06	0.00329353		-5.3504e-06	0.589745		-5.2744e-06	0.5916
-4.81144e-06	0.00327811		-5.35e-06	0.591035		-5.274e-06	0.5932
-4.81124e-06	0.00306277		-5.3496e-06	0.589315		-5.2736e-06	0.5904
-4.81104e-06	0.00324728		-5.3492e-06	0.590175		-5.2732e-06	0.5928
-4.81084e-06	0.00323186		-5.3488e-06	0.587595		-5.2728e-06	0.5932
-4.81064e-06	0.00301652		-5.3484e-06	0.588455		-5.2724e-06	0.5912
-4.81044e-06	0.0030011		-5.348e-06	0.587165		-5.272e-06	0.5916
-4.81024e-06	0.00318561		-5.3476e-06	0.589315		-5.2716e-06	0.594
-4.81004e-06	0.00297027		-5.3472e-06	0.588885		-5.2712e-06	0.592
-4.80984e-06	0.00275493		-5.3468e-06	0.588455		-5.2708e-06	0.5912
-4.80964e-06	0.00253959		-5.3464e-06	0.586305		-5.2704e-06	0.5912
-4.80944e-06	0.00232424		-5.346e-06	0.589745		-5.27e-06	0.5928
-4.80924e-06	0.00250875		-5.3456e-06	0.586735		-5.2696e-06	0.5928
-4.80904e-06	0.00249334		-5.3452e-06	0.587165		-5.2692e-06	0.5916
-4.80884e-06	0.00227799		-5.3448e-06	0.585445		-5.2688e-06	0.5904
-4.80864e-06	0.00226258		-5.3444e-06	0.586735		-5.2684e-06	0.5924
-4.80844e-06	0.00224716		-5.344e-06	0.585445		-5.268e-06	0.5916
-4.80824e-06	0.00203182		-5.3436e-06	0.587595		-5.2676e-06	0.5928
-4.80804e-06	0.0020164		-5.3432e-06	0.586735		-5.2672e-06	0.5908
-4.80784e-06	0.00200099		-5.3428e-06	0.587165		-5.2668e-06	0.5908
-4.80764e-06	0.00178564		-5.3424e-06	0.587165		-5.2664e-06	0.5904
-4.80744e-06	0.0015703		-5.342e-06	0.586735		-5.266e-06	0.5928
-4.80724e-06	0.00155488		-5.3416e-06	0.584155		-5.2656e-06	0.5908
-4.80704e-06	0.00153947		-5.3412e-06	0.586735		-5.2652e-06	0.5928
-4.80684e-06	0.00132412		-5.3408e-06	0.586305		-5.2648e-06	0.5932
-4.80664e-06	0.00150863		-5.3404e-06	0.588025		-5.2644e-06	0.5896
-4.80644e-06	0.00149322		-5.34e-06	0.586735		-5.264e-06	0.588
-4.80624e-06	0.00127787		-5.3396e-06	0.588025		-5.2636e-06	0.5952
-4.80604e-06	0.00126246		-5.3392e-06	0.585875		-5.2632e-06	0.5924
-4.80584e-06	0.00124704		-5.3388e-06	0.588455		-5.2628e-06	0.5928
-4.80564e-06	0.00123163		-5.3384e-06	0.585875		-5.2624e-06	0.5924
-4.80544e-06	0.00121621		-5.338e-06	0.587165		-5.262e-06	0.5944
-4.80524e-06	0.00120079		-5.3376e-06	0.587595		-5.2616e-06	0.5924
-4.80504e-06	0.00118538		-5.3372e-06	0.589745		-5.2612e-06	0.592
-4.80484e-06	0.00116996		-5.3368e-06	0.588025		-5.2608e-06	0.5912
-4.80464e-06	0.000954617		-5.3364e-06	0.589315		-5.2604e-06	0.5936
-4.80444e-06	0.000939201		-5.336e-06	0.588885		-5.26e-06	0.5908
-4.80424e-06	0.00112371		-5.3356e-06	0.590175		-5.2596e-06	0.5908
-4.80404e-06	0.00110829		-5.3352e-06	0.589315		-5.2592e-06	0.5916
-4.80384e-06	0.00109288		-5.3348e-06	0.589745		-5.2588e-06	0.5956
-4.80364e-06	0.00127739		-5.3344e-06	0.589745		-5.2584e-06	0.5928
-4.80344e-06	0.00126197		-5.334e-06	0.591465		-5.258e-06	0.5944
-4.80324e-06	0.00104663		-5.3336e-06	0.590175		-5.2576e-06	0.592
-4.80304e-06	0.00123114		-5.3332e-06	0.594045		-5.2572e-06	0.5936
-4.80284e-06	0.00121572		-5.3328e-06	0.591465		-5.2568e-06	0.5932
-4.80264e-06	0.0012003		-5.3324e-06	0.592755		-5.2564e-06	0.5912
-4.80244e-06	0.00118489		-5.332e-06	0.590175		-5.256e-06	0.5908
-4.80224e-06	0.00116947		-5.3316e-06	0.591465		-5.2556e-06	0.5936
-4.80204e-06	0.00115405		-5.3312e-06	0.591895		-5.2552e-06	0.5928
-4.80184e-06	0.00113864		-5.3308e-06	0.592755		-5.2548e-06	0.5952
-4.80164e-06	0.00112322		-5.3304e-06	0.591465		-5.2544e-06	0.594
-4.80144e-06	0.00130773		-5.33e-06	0.593615		-5.254e-06	0.5936
-4.80124e-06	0.00129232		-5.3296e-06	0.591895		-5.2536e-06	0.592
-4.80104e-06	0.00107697		-5.3292e-06	0.593185		-5.2532e-06	0.5932
-4.80084e-06	0.00106156		-5.3288e-06	0.591465		-5.2528e-06	0.592
-4.80064e-06	0.00124607		-5.3284e-06	0.594045		-5.2524e-06	0.5916
-4.80044e-06	0.00123065		-5.328e-06	0.594045		-5.252e-06	0.5916
-4.80024e-06	0.00121523		-5.3276e-06	0.591895		-5.2516e-06	0.5932
-4.80004e-06	0.00139974		-5.3272e-06	0.591895		-5.2512e-06	0.5896
-4.79984e-06	0.00138433		-5.3268e-06	0.592755		-5.2508e-06	0.594
-4.79964e-06	0.00136891		-5.3264e-06	0.591895		-5.2504e-06	0.592
-4.79944e-06	0.00175334		-5.326e-06	0.592755		-5.25e-06	0.596
-4.79924e-06	0.00173793		-5.3256e-06	0.591895		-5.2496e-06	0.594
-4.79904e-06	0.00172251		-5.3252e-06	0.593185		-5.2492e-06	0.5936
-4.79884e-06	0.00190702		-5.3248e-06	0.592325		-5.2488e-06	0.5916
-4.79864e-06	0.0018916		-5.3244e-06	0.593185		-5.2484e-06	0.5932
-4.79844e-06	0.00207611		-5.324e-06	0.593185		-5.248e-06	0.5912
-4.79824e-06	0.00226062		-5.3236e-06	0.592755		-5.2476e-06	0.5936
-4.79804e-06	0.00224521		-5.3232e-06	0.593615		-5.2472e-06	0.5932
-4.79784e-06	0.00222979		-5.3228e-06	0.594905		-5.2468e-06	0.5932
-4.79764e-06	0.00221437		-5.3224e-06	0.592755		-5.2464e-06	0.5928
-4.79744e-06	0.00199903		-5.322e-06	0.592755		-5.246e-06	0.5916
-4.79724e-06	0.00218354		-5.3216e-06	0.592325		-5.2456e-06	0.59
-4.79704e-06	0.00236805		-5.3212e-06	0.593185		-5.2452e-06	0.5928
-4.79684e-06	0.00215271		-5.3208e-06	0.591895		-5.2448e-06	0.5916
-4.79664e-06	0.00213729		-5.3204e-06	0.592755		-5.2444e-06	0.5948
-4.79644e-06	0.0023218		-5.32e-06	0.591465		-5.244e-06	0.5924
-4.79624e-06	0.00210646		-5.3196e-06	0.593615		-5.2436e-06	0.5932
-4.79604e-06	0.00189111		-5.3192e-06	0.590605		-5.2432e-06	0.5912
-4.79584e-06	0.0018757		-5.3188e-06	0.592755		-5.2428e-06	0.5928
-4.79564e-06	0.00186028		-5.3184e-06	0.591035		-5.2424e-06	0.5912
-4.79544e-06	0.00184487		-5.318e-06	0.593615		-5.242e-06	0.5924
-4.79524e-06	0.0014296		-5.3176e-06	0.591465		-5.2416e-06	0.5944
-4.79504e-06	0.00121426		-5.3172e-06	0.593615		-5.2412e-06	0.5956
-4.79484e-06	0.000998912		-5.3168e-06	0.591035		-5.2408e-06	0.5956
-4.79464e-06	0.00118342		-5.3164e-06	0.591465		-5.2404e-06	0.5964
-4.79444e-06	0.00116801		-5.316e-06	0.591465		-5.24e-06	0.5944
-4.79424e-06	0.000952663		-5.3156e-06	0.592325		-5.2396e-06	0.5992
-4.79404e-06	0.000937246		-5.3152e-06	0.591035		-5.2392e-06	0.5976
-4.79384e-06	0.00092183		-5.3148e-06	0.591035		-5.2388e-06	0.5992
-4.79364e-06	0.000706487		-5.3144e-06	0.590605		-5.2384e-06	0.5948
-4.79344e-06	0.000890996		-5.314e-06	0.592755		-5.238e-06	0.596
-4.79324e-06	0.000675654		-5.3136e-06	0.591895		-5.2376e-06	0.594
-4.79304e-06	0.000660237		-5.3132e-06	0.593615		-5.2372e-06	0.5912
-4.79284e-06	0.00104467		-5.3128e-06	0.588885		-5.2368e-06	0.5924
-4.79264e-06	0.00082933		-5.3124e-06	0.591465		-5.2364e-06	0.5968
-4.79244e-06	0.000613987		-5.312e-06	0.590175		-5.236e-06	0.596
-4.79224e-06	0.000798496		-5.3116e-06	0.590605		-5.2356e-06	0.5948
-4.79204e-06	0.00078308		-5.3112e-06	0.591035		-5.2352e-06	0.5936
-4.79184e-06	0.000767664		-5.3108e-06	0.591035		-5.2348e-06	0.5948
-4.79164e-06	0.000752247		-5.3104e-06	0.589745		-5.2344e-06	0.5944
-4.79144e-06	0.000736831		-5.31e-06	0.589315		-5.234e-06	0.5972
-4.79124e-06	0.000721415		-5.3096e-06	0.590605		-5.2336e-06	0.5944
-4.79104e-06	0.000905924		-5.3092e-06	0.591465		-5.2332e-06	0.5952
-4.79084e-06	0.000890508		-5.3088e-06	0.590175		-5.2328e-06	0.5964
-4.79064e-06	0.000875091		-5.3084e-06	0.591035		-5.2324e-06	0.5952
-4.79044e-06	0.0010596		-5.308e-06	0.587595		-5.232e-06	0.5924
-4.79024e-06	0.00104418		-5.3076e-06	0.590175		-5.2316e-06	0.5948
-4.79004e-06	0.000828841		-5.3072e-06	0.589315		-5.2312e-06	0.5932
-4.78984e-06	0.00101335		-5.3068e-06	0.591035		-5.2308e-06	0.594
-4.78964e-06	0.00119786		-5.3064e-06	0.588025		-5.2304e-06	0.5916
-4.78944e-06	0.00118244		-5.306e-06	0.588025		-5.23e-06	0.5956
-4.78924e-06	0.00136695		-5.3056e-06	0.590175		-5.2296e-06	0.5948
-4.78904e-06	0.00135154		-5.3052e-06	0.591465		-5.2292e-06	0.5964
-4.78884e-06	0.00113619		-5.3048e-06	0.588885		-5.2288e-06	0.5948
-4.78864e-06	0.00112078		-5.3044e-06	0.590175		-5.2284e-06	0.5964
-4.78844e-06	0.000905435		-5.304e-06	0.590175		-5.228e-06	0.5944
-4.78824e-06	0.000890018		-5.3036e-06	0.590175		-5.2276e-06	0.5968
-4.78804e-06	0.000874602		-5.3032e-06	0.589315		-5.2272e-06	0.596
-4.78784e-06	0.000859186		-5.3028e-06	0.589745		-5.2268e-06	0.598
-4.78764e-06	0.000843769		-5.3024e-06	0.590605		-5.2264e-06	0.596
-4.78744e-06	0.000828353		-5.302e-06	0.590175		-5.226e-06	0.5992
-4.78724e-06	0.00101286		-5.3016e-06	0.588455		-5.2256e-06	0.5964
-4.78704e-06	0.000997446		-5.3012e-06	0.590605		-5.2252e-06	0.5952
-4.78684e-06	0.000982029		-5.3008e-06	0.590175		-5.2248e-06	0.5924
-4.78664e-06	0.000966613		-5.3004e-06	0.589745		-5.2244e-06	0.5944
-4.78644e-06	0.000951197		-5.3e-06	0.588885		-5.224e-06	0.5944
-4.78624e-06	0.000735854		-5.2996e-06	0.589315		-5.2236e-06	0.596
-4.78604e-06	0.000720438		-5.2992e-06	0.588025		-5.2232e-06	0.5924
-4.78584e-06	0.000505095		-5.2988e-06	0.589745		-5.2228e-06	0.5924
-4.78564e-06	0.000489678		-5.2984e-06	0.589315		-5.2224e-06	0.5916
-4.78544e-06	0.000274336		-5.298e-06	0.589315		-5.222e-06	0.5932
-4.78524e-06	0.000458845		-5.2976e-06	0.586735		-5.2216e-06	0.594
-4.78504e-06	0.00084328		-5.2972e-06	0.588455		-5.2212e-06	0.5956
-4.78484e-06	0.00102779		-5.2968e-06	0.587595		-5.2208e-06	0.594
-4.78464e-06	0.0012123		-5.2964e-06	0.588885		-5.2204e-06	0.5932
-4.78444e-06	0.00119688		-5.296e-06	0.585875		-5.22e-06	0.5952
-4.78424e-06	0.00118147		-5.2956e-06	0.589745		-5.2196e-06	0.5968
-4.78404e-06	0.00116605		-5.2952e-06	0.586305		-5.2192e-06	0.5944
-4.78384e-06	0.00115063		-5.2948e-06	0.588025		-5.2188e-06	0.5932
-4.78364e-06	0.00133514		-5.2944e-06	0.588025		-5.2184e-06	0.59
-4.78344e-06	0.00131973		-5.294e-06	0.588455		-5.218e-06	0.5908
-4.78324e-06	0.00130431		-5.2936e-06	0.587595		-5.2176e-06	0.592
-4.78304e-06	0.00128889		-5.2932e-06	0.588025		-5.2172e-06	0.5912
-4.78284e-06	0.00127348		-5.2928e-06	0.588025		-5.2168e-06	0.5936
-4.78264e-06	0.00125806		-5.2924e-06	0.588885		-5.2164e-06	0.5952
-4.78244e-06	0.00124264		-5.292e-06	0.588025		-5.216e-06	0.5916
-4.78224e-06	0.00122723		-5.2916e-06	0.588025		-5.2156e-06	0.5936
-4.78204e-06	0.00121181		-5.2912e-06	0.586735		-5.2152e-06	0.5908
-4.78184e-06	0.0011964		-5.2908e-06	0.589315		-5.2148e-06	0.5908
-4.78164e-06	0.0013809		-5.2904e-06	0.587165		-5.2144e-06	0.5904
-4.78144e-06	0.00136549		-5.29e-06	0.588025		-5.214e-06	0.5924
-4.78124e-06	0.00135007		-5.2896e-06	0.588455		-5.2136e-06	0.5904
-4.78104e-06	0.00133466		-5.2892e-06	0.589745		-5.2132e-06	0.5924
-4.78084e-06	0.00151916		-5.2888e-06	0.589315		-5.2128e-06	0.5904
-4.78064e-06	0.0011039		-5.2884e-06	0.588885		-5.2124e-06	0.5916
-4.78044e-06	0.00108848		-5.288e-06	0.589315		-5.212e-06	0.5912
-4.78024e-06	0.00107306		-5.2876e-06	0.589315		-5.2116e-06	0.5908
-4.78004e-06	0.00105765		-5.2872e-06	0.586735		-5.2112e-06	0.5904
-4.77984e-06	0.00104223		-5.2868e-06	0.589745		-5.2108e-06	0.5916
-4.77964e-06	0.000826889		-5.2864e-06	0.586735		-5.2104e-06	0.5912
-4.77944e-06	0.000811473		-5.286e-06	0.590175		-5.21e-06	0.5928
-4.77924e-06	0.00059613		-5.2856e-06	0.588455		-5.2096e-06	0.5916
-4.77904e-06	0.000780639		-5.2852e-06	0.588025		-5.2092e-06	0.5932
-4.77884e-06	0.000565297		-5.2848e-06	0.586305		-5.2088e-06	0.5936
-4.77864e-06	0.00054988		-5.2844e-06	0.589315		-5.2084e-06	0.5924
-4.77844e-06	0.000534464		-5.284e-06	0.587165		-5.208e-06	0.5916
-4.77824e-06	0.000519048		-5.2836e-06	0.587595		-5.2076e-06	0.594
-4.77804e-06	0.000703557		-5.2832e-06	0.585445		-5.2072e-06	0.5924
-4.77784e-06	0.000488214		-5.2828e-06	0.586735		-5.2068e-06	0.5936
-4.77764e-06	0.000672723		-5.2824e-06	0.586735		-5.2064e-06	0.592
-4.77744e-06	0.000657307		-5.282e-06	0.587595		-5.206e-06	0.594
-4.77724e-06	0.000641891		-5.2816e-06	0.585015		-5.2056e-06	0.5928
-4.77704e-06	0.000626474		-5.2812e-06	0.587165		-5.2052e-06	0.5936
-4.77684e-06	0.000611058		-5.2808e-06	0.586735		-5.2048e-06	0.594
-4.77664e-06	0.000595641		-5.2804e-06	0.587595		-5.2044e-06	0.5972
-4.77644e-06	0.000380299		-5.28e-06	0.586305		-5.204e-06	0.5964
-4.77624e-06	0.000364882		-5.2796e-06	0.588025		-5.2036e-06	0.5964
-4.77604e-06	0.000349466		-5.2792e-06	0.585875		-5.2032e-06	0.594
-4.77584e-06	0.00033405		-5.2788e-06	0.586305		-5.2028e-06	0.5972
-4.77564e-06	0.000318633		-5.2784e-06	0.585875		-5.2024e-06	0.5948
-4.77544e-06	0.000303217		-5.278e-06	0.588885		-5.202e-06	0.598
-4.77524e-06	8.78742e-05		-5.2776e-06	0.586735		-5.2016e-06	0.5948
-4.77504e-06	7.24579e-05		-5.2772e-06	0.588885		-5.2012e-06	0.5944
-4.77484e-06	-0.000142885		-5.2768e-06	0.586305		-5.2008e-06	0.5936
-4.77464e-06	4.16244e-05		-5.2764e-06	0.588885		-5.2004e-06	0.5964
-4.77444e-06	2.62081e-05		-5.276e-06	0.586735		-5.2e-06	0.5932
-4.77424e-06	-0.000189135		-5.2756e-06	0.588885		-5.1996e-06	0.5964
-4.77404e-06	-0.000204551		-5.2752e-06	0.588885		-5.1992e-06	0.5948
-4.77384e-06	-2.00418e-05		-5.2748e-06	0.589315		-5.1988e-06	0.5976
-4.77364e-06	-0.000235385		-5.2744e-06	0.587165		-5.1984e-06	0.5972
-4.77344e-06	-0.000450727		-5.274e-06	0.591035		-5.198e-06	0.598
-4.77324e-06	-0.000466144		-5.2736e-06	0.588455		-5.1976e-06	0.5972
-4.77304e-06	-0.000281634		-5.2732e-06	0.591035		-5.1972e-06	0.5972
-4.77284e-06	-0.000297051		-5.2728e-06	0.588885		-5.1968e-06	0.596
-4.77264e-06	-0.000312467		-5.2724e-06	0.592325		-5.1964e-06	0.598
-4.77244e-06	-0.000127958		-5.272e-06	0.591465		-5.196e-06	0.596
-4.77224e-06	-0.000143374		-5.2716e-06	0.594905		-5.1956e-06	0.5936
-4.77204e-06	-0.000158791		-5.2712e-06	0.591895		-5.1952e-06	0.5924
-4.77184e-06	2.57188e-05		-5.2708e-06	0.593615		-5.1948e-06	0.5944
-4.77164e-06	1.03024e-05		-5.2704e-06	0.592755		-5.1944e-06	0.594
-4.77144e-06	-5.11397e-06		-5.27e-06	0.594905		-5.194e-06	0.5928
-4.77124e-06	0.000179395		-5.2696e-06	0.593185		-5.1936e-06	0.5924
-4.77104e-06	0.000163979		-5.2692e-06	0.594905		-5.1932e-06	0.5948
-4.77084e-06	0.000148563		-5.2688e-06	0.595335		-5.1928e-06	0.5924
-4.77064e-06	0.000333072		-5.2684e-06	0.598345		-5.1924e-06	0.5948
-4.77044e-06	0.000317655		-5.268e-06	0.594905		-5.192e-06	0.5948
-4.77024e-06	0.000302239		-5.2676e-06	0.597485		-5.1916e-06	0.5956
-4.77004e-06	0.000286823		-5.2672e-06	0.596195		-5.1912e-06	0.5924
-4.76984e-06	0.000271406		-5.2668e-06	0.595335		-5.1908e-06	0.5912
-4.76964e-06	0.00025599		-5.2664e-06	0.595765		-5.1904e-06	0.59
-4.76944e-06	0.000240574		-5.266e-06	0.597055		-5.19e-06	0.5912
-4.76924e-06	0.000225157		-5.2656e-06	0.595765		-5.1896e-06	0.592
-4.76904e-06	0.000209741		-5.2652e-06	0.596625		-5.1892e-06	0.5908
-4.76884e-06	0.00039425		-5.2648e-06	0.594045		-5.1888e-06	0.5872
-4.76864e-06	0.000178907		-5.2644e-06	0.596625		-5.1884e-06	0.5912
-4.76844e-06	-3.64352e-05		-5.264e-06	0.594475		-5.188e-06	0.5928
-4.76824e-06	0.000148074		-5.2636e-06	0.594905		-5.1876e-06	0.5916
-4.76804e-06	0.000132658		-5.2632e-06	0.593615		-5.1872e-06	0.5932
-4.76784e-06	-8.26851e-05		-5.2628e-06	0.591895		-5.1868e-06	0.5928
-4.76764e-06	0.000101824		-5.2624e-06	0.591895		-5.1864e-06	0.5924
-4.76744e-06	8.64078e-05		-5.262e-06	0.593185		-5.186e-06	0.5924
-4.76724e-06	-0.000128935		-5.2616e-06	0.591895		-5.1856e-06	0.5916
-4.76704e-06	5.55744e-05		-5.2612e-06	0.591895		-5.1852e-06	0.5948
-4.76684e-06	4.0158e-05		-5.2608e-06	0.592325		-5.1848e-06	0.5928
-4.76664e-06	0.000424593		-5.2604e-06	0.591035		-5.1844e-06	0.5928
-4.76644e-06	0.000609103		-5.26e-06	0.588455		-5.184e-06	0.5924
-4.76624e-06	0.00039376		-5.2596e-06	0.591035		-5.1836e-06	0.594
-4.76604e-06	0.000378343		-5.2592e-06	0.588885		-5.1832e-06	0.5928
-4.76584e-06	0.000562853		-5.2588e-06	0.589315		-5.1828e-06	0.5928
-4.76564e-06	0.000547436		-5.2584e-06	0.588885		-5.1824e-06	0.5908
-4.76544e-06	0.00053202		-5.258e-06	0.589745		-5.182e-06	0.592
-4.76524e-06	0.000516604		-5.2576e-06	0.587595		-5.1816e-06	0.5936
-4.76504e-06	0.000301261		-5.2572e-06	0.587595		-5.1812e-06	0.5964
-4.76484e-06	8.59182e-05		-5.2568e-06	0.586735		-5.1808e-06	0.594
-4.76464e-06	0.000270427		-5.2564e-06	0.587165		-5.1804e-06	0.596
-4.76444e-06	5.50847e-05		-5.256e-06	0.587165		-5.18e-06	0.5952
-4.76424e-06	3.96683e-05		-5.2556e-06	0.588885		-5.1796e-06	0.5956
-4.76404e-06	0.000224178		-5.2552e-06	0.584155		-5.1792e-06	0.594
-4.76384e-06	0.000208761		-5.2548e-06	0.586735		-5.1788e-06	0.5956
-4.76364e-06	0.000193345		-5.2544e-06	0.586735		-5.1784e-06	0.5968
-4.76344e-06	0.000177929		-5.254e-06	0.587165		-5.178e-06	0.5984
-4.76324e-06	0.000162512		-5.2536e-06	0.583725		-5.1776e-06	0.5948
-4.76304e-06	0.000147096		-5.2532e-06	0.588025		-5.1772e-06	0.5968
-4.76284e-06	0.000331605		-5.2528e-06	0.588025		-5.1768e-06	0.5944
-4.76264e-06	0.000316189		-5.2524e-06	0.589315		-5.1764e-06	0.596
-4.76244e-06	0.000300772		-5.252e-06	0.586305		-5.176e-06	0.5956
-4.76224e-06	0.000685208		-5.2516e-06	0.590175		-5.1756e-06	0.5956
-4.76204e-06	0.000869717		-5.2512e-06	0.588455		-5.1752e-06	0.5948
-4.76184e-06	0.00105423		-5.2508e-06	0.590605		-5.1748e-06	0.594
-4.76164e-06	0.00123874		-5.2504e-06	0.587165		-5.1744e-06	0.5932
-4.76144e-06	0.00122332		-5.25e-06	0.589745		-5.174e-06	0.5948
-4.76124e-06	0.0012079		-5.2496e-06	0.588455		-5.1736e-06	0.5928
-4.76104e-06	0.00099256		-5.2492e-06	0.589315		-5.1732e-06	0.5956
-4.76084e-06	0.000777217		-5.2488e-06	0.589745		-5.1728e-06	0.5968
-4.76064e-06	0.00036195		-5.2484e-06	0.591465		-5.1724e-06	0.5968
-4.76044e-06	0.000546459		-5.248e-06	0.589315		-5.172e-06	0.5948
-4.76024e-06	0.000531043		-5.2476e-06	0.591035		-5.1716e-06	0.5944
-4.76004e-06	0.0003157		-5.2472e-06	0.589315		-5.1712e-06	0.5932
-4.75984e-06	0.000700135		-5.2468e-06	0.591895		-5.1708e-06	0.5964
-4.75964e-06	0.000484792		-5.2464e-06	0.589315		-5.1704e-06	0.5924
-4.75944e-06	0.000469376		-5.246e-06	0.591035		-5.17e-06	0.5948
-4.75924e-06	0.00045396		-5.2456e-06	0.589315		-5.1696e-06	0.5932
-4.75904e-06	0.000238617		-5.2452e-06	0.591035		-5.1692e-06	0.5928
-4.75884e-06	0.000423126		-5.2448e-06	0.589745		-5.1688e-06	0.5912
-4.75864e-06	0.000607635		-5.2444e-06	0.590175		-5.1684e-06	0.5932
-4.75844e-06	0.000592219		-5.244e-06	0.589745		-5.168e-06	0.592
-4.75824e-06	0.000576803		-5.2436e-06	0.592325		-5.1676e-06	0.5948
-4.75804e-06	0.000761312		-5.2432e-06	0.589315		-5.1672e-06	0.594
-4.75784e-06	0.000745896		-5.2428e-06	0.591035		-5.1668e-06	0.5944
-4.75764e-06	0.000730479		-5.2424e-06	0.588455		-5.1664e-06	0.592
-4.75744e-06	0.000715063		-5.242e-06	0.591035		-5.166e-06	0.5936
-4.75724e-06	0.000699647		-5.2416e-06	0.589745		-5.1656e-06	0.5916
-4.75704e-06	0.000484304		-5.2412e-06	0.590175		-5.1652e-06	0.5932
-4.75684e-06	0.000668813		-5.2408e-06	0.587165		-5.1648e-06	0.5916
-4.75664e-06	0.000653397		-5.2404e-06	0.590175		-5.1644e-06	0.5912
-4.75644e-06	0.000837906		-5.24e-06	0.590175		-5.164e-06	0.5908
-4.75624e-06	0.00082249		-5.2396e-06	0.588455		-5.1636e-06	0.5904
-4.75604e-06	0.000807073		-5.2392e-06	0.586735		-5.1632e-06	0.59
-4.75584e-06	0.000591731		-5.2388e-06	0.589745		-5.1628e-06	0.5904
-4.75564e-06	0.00077624		-5.2384e-06	0.588025		-5.1624e-06	0.5876
-4.75544e-06	0.000760823		-5.238e-06	0.589745		-5.162e-06	0.5912
-4.75524e-06	0.000745407		-5.2376e-06	0.588885		-5.1616e-06	0.5916
-4.75504e-06	0.000729991		-5.2372e-06	0.590605		-5.1612e-06	0.5912
-4.75484e-06	0.000714574		-5.2368e-06	0.588455		-5.1608e-06	0.5908
-4.75464e-06	0.000699158		-5.2364e-06	0.590175		-5.1604e-06	0.59
-4.75444e-06	0.000683742		-5.236e-06	0.590175		-5.16e-06	0.5908
-4.75424e-06	0.000668325		-5.2356e-06	0.591035		-5.1596e-06	0.5912
-4.75404e-06	0.000652909		-5.2352e-06	0.589745		-5.1592e-06	0.5904
-4.75384e-06	0.00103734		-5.2348e-06	0.592755		-5.1588e-06	0.5896
-4.75364e-06	0.000822001		-5.2344e-06	0.591035		-5.1584e-06	0.5932
-4.75344e-06	0.000806585		-5.234e-06	0.591035		-5.158e-06	0.5924
-4.75324e-06	0.000791169		-5.2336e-06	0.591465		-5.1576e-06	0.5912
-4.75304e-06	0.000775752		-5.2332e-06	0.594045		-5.1572e-06	0.5944
-4.75284e-06	0.000760336		-5.2328e-06	0.591895		-5.1568e-06	0.5916
-4.75264e-06	0.000544993		-5.2324e-06	0.593185		-5.1564e-06	0.5936
-4.75244e-06	0.000329651		-5.232e-06	0.593185		-5.156e-06	0.592
-4.75224e-06	0.000314234		-5.2316e-06	0.594475		-5.1556e-06	0.5908
-4.75204e-06	0.000498743		-5.2312e-06	0.591035		-5.1552e-06	0.592
-4.75184e-06	0.000483327		-5.2308e-06	0.594475		-5.1548e-06	0.5944
-4.75164e-06	0.000667836		-5.2304e-06	0.593615		-5.1544e-06	0.592
-4.75144e-06	0.00065242		-5.23e-06	0.594475		-5.154e-06	0.592
-4.75124e-06	0.000637004		-5.2296e-06	0.594045		-5.1536e-06	0.592
-4.75104e-06	0.000621587		-5.2292e-06	0.597055		-5.1532e-06	0.5924
-4.75084e-06	0.00100602		-5.2288e-06	0.593615		-5.1528e-06	0.5912
-4.75064e-06	0.000990606		-5.2284e-06	0.595335		-5.1524e-06	0.5928
-4.75044e-06	0.00137504		-5.228e-06	0.592325		-5.152e-06	0.594
-4.75024e-06	0.00135963		-5.2276e-06	0.594905		-5.1516e-06	0.5916
-4.75004e-06	0.00114428		-5.2272e-06	0.592755		-5.1512e-06	0.5924
-4.74984e-06	0.00112887		-5.2268e-06	0.594905		-5.1508e-06	0.5924
-4.74964e-06	0.00131338		-5.2264e-06	0.593615		-5.1504e-06	0.5924
-4.74944e-06	0.00109803		-5.226e-06	0.595335		-5.15e-06	0.594
-4.74924e-06	0.00108262		-5.2256e-06	0.594045		-5.1496e-06	0.5948
-4.74904e-06	0.00126713		-5.2252e-06	0.593615		-5.1492e-06	0.5944
-4.74884e-06	0.00105178		-5.2248e-06	0.591035		-5.1488e-06	0.5928
-4.74864e-06	0.00103637		-5.2244e-06	0.592325		-5.1484e-06	0.5936
-4.74844e-06	0.00122088		-5.224e-06	0.592325		-5.148e-06	0.5936
-4.74824e-06	0.00120546		-5.2236e-06	0.592755		-5.1476e-06	0.5932
-4.74804e-06	0.00119004		-5.2232e-06	0.588455		-5.1472e-06	0.5908
-4.74784e-06	0.00137455		-5.2228e-06	0.591035		-5.1468e-06	0.5936
-4.74764e-06	0.00115921		-5.2224e-06	0.588885		-5.1464e-06	0.5896
-4.74744e-06	0.00114379		-5.222e-06	0.590605		-5.146e-06	0.5928
-4.74724e-06	0.00112838		-5.2216e-06	0.587165		-5.1456e-06	0.5916
-4.74704e-06	0.00111296		-5.2212e-06	0.587595		-5.1452e-06	0.5936
-4.74684e-06	0.00109754		-5.2208e-06	0.587595		-5.1448e-06	0.592
-4.74664e-06	0.00128205		-5.2204e-06	0.587595		-5.1444e-06	0.592
-4.74644e-06	0.00146656		-5.22e-06	0.588885		-5.144e-06	0.592
-4.74624e-06	0.00165107		-5.2196e-06	0.588885		-5.1436e-06	0.5932
-4.74604e-06	0.00163566		-5.2192e-06	0.588025		-5.1432e-06	0.5928
-4.74584e-06	0.00162024		-5.2188e-06	0.588455		-5.1428e-06	0.5948
-4.74564e-06	0.0014049		-5.2184e-06	0.586305		-5.1424e-06	0.5932
-4.74544e-06	0.00118955		-5.218e-06	0.587165		-5.142e-06	0.5964
-4.74524e-06	0.000974211		-5.2176e-06	0.585445		-5.1416e-06	0.5916
-4.74504e-06	0.00115872		-5.2172e-06	0.587165		-5.1412e-06	0.5932
-4.74484e-06	0.0011433		-5.2168e-06	0.586735		-5.1408e-06	0.5928
-4.74464e-06	0.00112789		-5.2164e-06	0.586735		-5.1404e-06	0.592
-4.74444e-06	0.00111247		-5.216e-06	0.587165		-5.14e-06	0.5932
-4.74424e-06	0.00129698		-5.2156e-06	0.589315		-5.1396e-06	0.5948
-4.74404e-06	0.00108164		-5.2152e-06	0.586735		-5.1392e-06	0.5924
-4.74384e-06	0.00106622		-5.2148e-06	0.591465		-5.1388e-06	0.592
-4.74364e-06	0.0010508		-5.2144e-06	0.589315		-5.1384e-06	0.5936
-4.74344e-06	0.000835462		-5.214e-06	0.589745		-5.138e-06	0.5916
-4.74324e-06	0.000820046		-5.2136e-06	0.590175		-5.1376e-06	0.592
-4.74304e-06	0.000604703		-5.2132e-06	0.591895		-5.1372e-06	0.5932
-4.74284e-06	0.000589287		-5.2128e-06	0.591465		-5.1368e-06	0.5916
-4.74264e-06	0.00057387		-5.2124e-06	0.590605		-5.1364e-06	0.5924
-4.74244e-06	0.00075838		-5.212e-06	0.589745		-5.136e-06	0.5908
-4.74224e-06	0.000742963		-5.2116e-06	0.591035		-5.1356e-06	0.5936
-4.74204e-06	0.000527621		-5.2112e-06	0.590605		-5.1352e-06	0.5924
-4.74184e-06	0.00071213		-5.2108e-06	0.593185		-5.1348e-06	0.5952
-4.74164e-06	0.000896639		-5.2104e-06	0.589745		-5.1344e-06	0.592
-4.74144e-06	0.000681296		-5.21e-06	0.591465		-5.134e-06	0.5944
-4.74124e-06	0.000865806		-5.2096e-06	0.590605		-5.1336e-06	0.5936
-4.74104e-06	0.000650463		-5.2092e-06	0.593615		-5.1332e-06	0.5928
-4.74084e-06	0.000834972		-5.2088e-06	0.591035		-5.1328e-06	0.594
-4.74064e-06	0.00101948		-5.2084e-06	0.593185		-5.1324e-06	0.5952
-4.74044e-06	0.00100406		-5.208e-06	0.591465		-5.132e-06	0.5944
-4.74024e-06	0.000988649		-5.2076e-06	0.594475		-5.1316e-06	0.594
-4.74004e-06	0.000973232		-5.2072e-06	0.593185		-5.1312e-06	0.5912
-4.73984e-06	0.00075789		-5.2068e-06	0.594475		-5.1308e-06	0.5932
-4.73964e-06	0.000542547		-5.2064e-06	0.592325		-5.1304e-06	0.592
-4.73944e-06	0.00052713		-5.206e-06	0.593615		-5.13e-06	0.5936
-4.73924e-06	0.000311788		-5.2056e-06	0.592325		-5.1296e-06	0.5912
-4.73904e-06	9.6445e-05		-5.2052e-06	0.592325		-5.1292e-06	0.594
-4.73884e-06	8.10286e-05		-5.2048e-06	0.593615		-5.1288e-06	0.5928
-4.73864e-06	0.000265538		-5.2044e-06	0.593615		-5.1284e-06	0.5972
-4.73844e-06	5.01952e-05		-5.204e-06	0.591465		-5.128e-06	0.5952
-4.73824e-06	3.47788e-05		-5.2036e-06	0.592325		-5.1276e-06	0.5956
-4.73804e-06	0.000219288		-5.2032e-06	0.592325		-5.1272e-06	0.5932
-4.73784e-06	0.000203872		-5.2028e-06	0.593615		-5.1268e-06	0.592
-4.73764e-06	0.000188455		-5.2024e-06	0.591035		-5.1264e-06	0.5924
-4.73744e-06	0.000173039		-5.202e-06	0.593185		-5.126e-06	0.594
-4.73724e-06	0.000157623		-5.2016e-06	0.592325		-5.1256e-06	0.5952
-4.73704e-06	0.000142206		-5.2012e-06	0.591465		-5.1252e-06	0.598
-4.73684e-06	-7.31365e-05		-5.2008e-06	0.590175		-5.1248e-06	0.5952
-4.73664e-06	-8.85528e-05		-5.2004e-06	0.591895		-5.1244e-06	0.5964
-4.73644e-06	9.59564e-05		-5.2e-06	0.589745		-5.124e-06	0.5928
-4.73624e-06	8.05401e-05		-5.1996e-06	0.591895		-5.1236e-06	0.5924
-4.73604e-06	6.51237e-05		-5.1992e-06	0.591465		-5.1232e-06	0.5928
-4.73584e-06	0.000249633		-5.1988e-06	0.593615		-5.1228e-06	0.5936
-4.73564e-06	0.000234217		-5.1984e-06	0.591035		-5.1224e-06	0.5928
-4.73544e-06	0.000418726		-5.198e-06	0.592325		-5.122e-06	0.5932
-4.73524e-06	0.00040331		-5.1976e-06	0.589745		-5.1216e-06	0.5924
-4.73504e-06	0.000187967		-5.1972e-06	0.590605		-5.1212e-06	0.5952
-4.73484e-06	0.00017255		-5.1968e-06	0.590175		-5.1208e-06	0.5932
-4.73464e-06	0.000157134		-5.1964e-06	0.591465		-5.1204e-06	0.5932
-4.73444e-06	0.000141718		-5.196e-06	0.588885		-5.12e-06	0.5944
-4.73424e-06	0.000126301		-5.1956e-06	0.590605		-5.1196e-06	0.5936
-4.73404e-06	-8.90414e-05		-5.1952e-06	0.589745		-5.1192e-06	0.5924
-4.73384e-06	-0.000304384		-5.1948e-06	0.591895		-5.1188e-06	0.5952
-4.73364e-06	-0.0003198		-5.1944e-06	0.589315		-5.1184e-06	0.5916
-4.73344e-06	-0.000335217		-5.194e-06	0.589315		-5.118e-06	0.5952
-4.73324e-06	-0.00055056		-5.1936e-06	0.588885		-5.1176e-06	0.5928
-4.73304e-06	-0.000565976		-5.1932e-06	0.592325		-5.1172e-06	0.594
-4.73284e-06	-0.000381467		-5.1928e-06	0.589315		-5.1168e-06	0.5928
-4.73264e-06	-0.000596809		-5.1924e-06	0.591035		-5.1164e-06	0.5956
-4.73244e-06	-0.000612226		-5.192e-06	0.591465		-5.116e-06	0.5904
-4.73224e-06	-0.000627642		-5.1916e-06	0.592755		-5.1156e-06	0.5928
-4.73204e-06	-0.000842985		-5.1912e-06	0.590605		-5.1152e-06	0.5944
-4.73184e-06	-0.000858401		-5.1908e-06	0.592325		-5.1148e-06	0.5956
-4.73164e-06	-0.000673892		-5.1904e-06	0.590605		-5.1144e-06	0.5948
-4.73144e-06	-0.000889235		-5.19e-06	0.593185		-5.114e-06	0.5916
-4.73124e-06	-0.00110458		-5.1896e-06	0.591035		-5.1136e-06	0.5912
-4.73104e-06	-0.000920068		-5.1892e-06	0.594045		-5.1132e-06	0.5936
-4.73084e-06	-0.000735559		-5.1888e-06	0.593185		-5.1128e-06	0.5916
-4.73064e-06	-0.000750975		-5.1884e-06	0.594905		-5.1124e-06	0.594
-4.73044e-06	-0.000566466		-5.188e-06	0.591465		-5.112e-06	0.5948
-4.73024e-06	-0.000381957		-5.1876e-06	0.595335		-5.1116e-06	0.592
-4.73004e-06	-0.000397373		-5.1872e-06	0.594475		-5.1112e-06	0.592
-4.72984e-06	-0.000412789		-5.1868e-06	0.594905		-5.1108e-06	0.5956
-4.72964e-06	-0.00022828		-5.1864e-06	0.593185		-5.1104e-06	0.5932
-4.72944e-06	-0.000243697		-5.186e-06	0.595335		-5.11e-06	0.596
-4.72924e-06	-0.000459039		-5.1856e-06	0.593615		-5.1096e-06	0.5932
-4.72904e-06	-0.000674382		-5.1852e-06	0.594905		-5.1092e-06	0.5948
-4.72884e-06	-0.000889725		-5.1848e-06	0.592325		-5.1088e-06	0.592
-4.72864e-06	-0.000705215		-5.1844e-06	0.593185		-5.1084e-06	0.5944
-4.72844e-06	-0.000520706		-5.184e-06	0.593615		-5.108e-06	0.5924
-4.72824e-06	-0.000536123		-5.1836e-06	0.594905		-5.1076e-06	0.594
-4.72804e-06	-0.000351613		-5.1832e-06	0.593615		-5.1072e-06	0.5912
-4.72784e-06	-0.000566956		-5.1828e-06	0.593615		-5.1068e-06	0.5924
-4.72764e-06	-0.000582372		-5.1824e-06	0.591465		-5.1064e-06	0.5932
-4.72744e-06	-0.000397863		-5.182e-06	0.595765		-5.106e-06	0.5944
-4.72724e-06	-0.000613206		-5.1816e-06	0.593185		-5.1056e-06	0.5928
-4.72704e-06	-0.000828549		-5.1812e-06	0.591895		-5.1052e-06	0.5936
-4.72684e-06	-0.000444113		-5.1808e-06	0.592325		-5.1048e-06	0.5932
-4.72664e-06	-0.000259604		-5.1804e-06	0.592755		-5.1044e-06	0.5956
-4.72644e-06	-0.00027502		-5.18e-06	0.591465		-5.104e-06	0.5932
-4.72624e-06	-0.000290437		-5.1796e-06	0.592325		-5.1036e-06	0.5956
-4.72604e-06	-0.000305853		-5.1792e-06	0.592755		-5.1032e-06	0.5924
-4.72584e-06	-0.000321269		-5.1788e-06	0.592325		-5.1028e-06	0.5936
-4.72564e-06	-0.000336686		-5.1784e-06	0.590175		-5.1024e-06	0.5932
-4.72544e-06	-0.000152177		-5.178e-06	0.592755		-5.102e-06	0.5952
-4.72524e-06	-0.000167593		-5.1776e-06	0.591465		-5.1016e-06	0.5928
-4.72504e-06	1.69163e-05		-5.1772e-06	0.592325		-5.1012e-06	0.5924
-4.72484e-06	0.000201426		-5.1768e-06	0.589745		-5.1008e-06	0.592
-4.72464e-06	-1.39172e-05		-5.1764e-06	0.591465		-5.1004e-06	0.5932
-4.72444e-06	0.000170592		-5.176e-06	0.589745		-5.1e-06	0.5936
-4.72424e-06	0.000355101		-5.1756e-06	0.591465		-5.0996e-06	0.5968
-4.72404e-06	0.000339685		-5.1752e-06	0.589315		-5.0992e-06	0.5916
-4.72384e-06	0.000524194		-5.1748e-06	0.590605		-5.0988e-06	0.5932
-4.72364e-06	0.000508778		-5.1744e-06	0.589315		-5.0984e-06	0.5928
-4.72344e-06	0.000693287		-5.174e-06	0.591465		-5.098e-06	0.5948
-4.72324e-06	0.000677871		-5.1736e-06	0.588025		-5.0976e-06	0.594
-4.72304e-06	0.000662454		-5.1732e-06	0.589745		-5.0972e-06	0.5924
-4.72284e-06	0.000647038		-5.1728e-06	0.589745		-5.0968e-06	0.5928
-4.72264e-06	0.000631622		-5.1724e-06	0.590605		-5.0964e-06	0.5948
-4.72244e-06	0.000616205		-5.172e-06	0.588455		-5.096e-06	0.5936
-4.72224e-06	0.000600789		-5.1716e-06	0.591035		-5.0956e-06	0.5944
-4.72204e-06	0.000985224		-5.1712e-06	0.587595		-5.0952e-06	0.5928
-4.72184e-06	0.000969808		-5.1708e-06	0.590175		-5.0948e-06	0.596
-4.72164e-06	0.000954392		-5.1704e-06	0.588885		-5.0944e-06	0.5936
-4.72144e-06	0.000938975		-5.17e-06	0.591035		-5.094e-06	0.5956
-4.72124e-06	0.000923559		-5.1696e-06	0.588885		-5.0936e-06	0.594
-4.72104e-06	0.000708216		-5.1692e-06	0.589745		-5.0932e-06	0.592
-4.72084e-06	0.000892725		-5.1688e-06	0.587165		-5.0928e-06	0.5936
-4.72064e-06	0.000677383		-5.1684e-06	0.589315		-5.0924e-06	0.5956
-4.72044e-06	0.000661966		-5.168e-06	0.587165		-5.092e-06	0.5956
-4.72024e-06	0.00064655		-5.1676e-06	0.590605		-5.0916e-06	0.5948
-4.72004e-06	0.000831059		-5.1672e-06	0.588455		-5.0912e-06	0.5952
-4.71984e-06	0.00101557		-5.1668e-06	0.590175		-5.0908e-06	0.5948
-4.71964e-06	0.00100015		-5.1664e-06	0.588455		-5.0904e-06	0.5904
-4.71944e-06	0.00118466		-5.166e-06	0.589745		-5.09e-06	0.5924
-4.71924e-06	0.000969319		-5.1656e-06	0.588025		-5.0896e-06	0.5952
-4.71904e-06	0.00115383		-5.1652e-06	0.589745		-5.0892e-06	0.5972
-4.71884e-06	0.000938485		-5.1648e-06	0.587165		-5.0888e-06	0.5932
-4.71864e-06	0.00112299		-5.1644e-06	0.589745		-5.0884e-06	0.5944
-4.71844e-06	0.0013075		-5.164e-06	0.587595		-5.088e-06	0.5916
-4.71824e-06	0.00129209		-5.1636e-06	0.589315		-5.0876e-06	0.5956
-4.71804e-06	0.0014766		-5.1632e-06	0.588455		-5.0872e-06	0.5932
-4.71784e-06	0.00166111		-5.1628e-06	0.588885		-5.0868e-06	0.5932
-4.71764e-06	0.00184562		-5.1624e-06	0.588025		-5.0864e-06	0.5908
-4.71744e-06	0.0018302		-5.162e-06	0.590175		-5.086e-06	0.5948
-4.71724e-06	0.00201471		-5.1616e-06	0.589315		-5.0856e-06	0.5932
-4.71704e-06	0.00199929		-5.1612e-06	0.590175		-5.0852e-06	0.5956
-4.71684e-06	0.00178395		-5.1608e-06	0.589315		-5.0848e-06	0.5928
-4.71664e-06	0.00196846		-5.1604e-06	0.590605		-5.0844e-06	0.5944
-4.71644e-06	0.00195304		-5.16e-06	0.589745		-5.084e-06	0.5928
-4.71624e-06	0.00193763		-5.1596e-06	0.589315		-5.0836e-06	0.5936
-4.71604e-06	0.00212213		-5.1592e-06	0.587595		-5.0832e-06	0.592
-4.71584e-06	0.00210672		-5.1588e-06	0.591465		-5.0828e-06	0.5936
-4.71564e-06	0.0020913		-5.1584e-06	0.588455		-5.0824e-06	0.5924
-4.71544e-06	0.00187596		-5.158e-06	0.589315		-5.082e-06	0.5948
-4.71524e-06	0.00206047		-5.1576e-06	0.588025		-5.0816e-06	0.5932
-4.71504e-06	0.00184513		-5.1572e-06	0.590175		-5.0812e-06	0.5936
-4.71484e-06	0.00202964		-5.1568e-06	0.588455		-5.0808e-06	0.5936
-4.71464e-06	0.00201422		-5.1564e-06	0.590175		-5.0804e-06	0.5964
-4.71444e-06	0.00179888		-5.156e-06	0.587165		-5.08e-06	0.596
-4.71424e-06	0.00198339		-5.1556e-06	0.589315		-5.0796e-06	0.5948
-4.71404e-06	0.00196797		-5.1552e-06	0.588885		-5.0792e-06	0.5924
-4.71384e-06	0.00195255		-5.1548e-06	0.589745		-5.0788e-06	0.594
-4.71364e-06	0.00193714		-5.1544e-06	0.588455		-5.0784e-06	0.5924
-4.71344e-06	0.00172179		-5.154e-06	0.588455		-5.078e-06	0.594
-4.71324e-06	0.00150645		-5.1536e-06	0.588025		-5.0776e-06	0.5912
-4.71304e-06	0.00149103		-5.1532e-06	0.589315		-5.0772e-06	0.5932
-4.71284e-06	0.00147562		-5.1528e-06	0.587165		-5.0768e-06	0.5916
-4.71264e-06	0.00126028		-5.1524e-06	0.590175		-5.0764e-06	0.59
-4.71244e-06	0.00144478		-5.152e-06	0.587595		-5.076e-06	0.5912
-4.71224e-06	0.00162929		-5.1516e-06	0.588885		-5.0756e-06	0.5896
-4.71204e-06	0.0018138		-5.1512e-06	0.586735		-5.0752e-06	0.5892
-4.71184e-06	0.00159846		-5.1508e-06	0.587595		-5.0748e-06	0.5908
-4.71164e-06	0.00138312		-5.1504e-06	0.588455		-5.0744e-06	0.5916
-4.71144e-06	0.00116777		-5.15e-06	0.588455		-5.074e-06	0.5936
-4.71124e-06	0.00115236		-5.1496e-06	0.588885		-5.0736e-06	0.5892
-4.71104e-06	0.00133687		-5.1492e-06	0.588455		-5.0732e-06	0.5892
-4.71084e-06	0.00132145		-5.1488e-06	0.588885		-5.0728e-06	0.5924
-4.71064e-06	0.00170589		-5.1484e-06	0.588885		-5.0724e-06	0.5928
-4.71044e-06	0.0018904		-5.148e-06	0.586305		-5.072e-06	0.5912
-4.71024e-06	0.00167505		-5.1476e-06	0.588025		-5.0716e-06	0.5912
-4.71004e-06	0.00165964		-5.1472e-06	0.586305		-5.0712e-06	0.5916
-4.70984e-06	0.00164422		-5.1468e-06	0.588455		-5.0708e-06	0.5956
-4.70964e-06	0.0016288		-5.1464e-06	0.586305		-5.0704e-06	0.5936
-4.70944e-06	0.00161339		-5.146e-06	0.587595		-5.07e-06	0.5952
-4.70924e-06	0.00159797		-5.1456e-06	0.586305		-5.0696e-06	0.594
-4.70904e-06	0.00158255		-5.1452e-06	0.587595		-5.0692e-06	0.5912
-4.70884e-06	0.00156714		-5.1448e-06	0.586735		-5.0688e-06	0.5916
-4.70864e-06	0.00155172		-5.1444e-06	0.588455		-5.0684e-06	0.5944
-4.70844e-06	0.00173623		-5.144e-06	0.587595		-5.068e-06	0.592
-4.70824e-06	0.00192074		-5.1436e-06	0.588455		-5.0676e-06	0.596
-4.70804e-06	0.00190532		-5.1432e-06	0.583725		-5.0672e-06	0.5936
-4.70784e-06	0.00208983		-5.1428e-06	0.588025		-5.0668e-06	0.5944
-4.70764e-06	0.00207442		-5.1424e-06	0.585875		-5.0664e-06	0.5936
-4.70744e-06	0.00185907		-5.142e-06	0.587595		-5.066e-06	0.5944
-4.70724e-06	0.00184366		-5.1416e-06	0.587165		-5.0656e-06	0.5916
-4.70704e-06	0.00202817		-5.1412e-06	0.586735		-5.0652e-06	0.5928
-4.70684e-06	0.00201275		-5.1408e-06	0.588025		-5.0648e-06	0.5928
-4.70664e-06	0.00219726		-5.1404e-06	0.588455		-5.0644e-06	0.5952
-4.70644e-06	0.0025817		-5.14e-06	0.585445		-5.064e-06	0.5936
-4.70624e-06	0.00256628		-5.1396e-06	0.587595		-5.0636e-06	0.5972
-4.70604e-06	0.00255086		-5.1392e-06	0.587165		-5.0632e-06	0.5956
-4.70584e-06	0.00253545		-5.1388e-06	0.588885		-5.0628e-06	0.5952
-4.70564e-06	0.00271996		-5.1384e-06	0.587595		-5.0624e-06	0.5924
-4.70544e-06	0.00250461		-5.138e-06	0.586735		-5.062e-06	0.5948
-4.70524e-06	0.0024892		-5.1376e-06	0.586305		-5.0616e-06	0.5964
-4.70504e-06	0.00227385		-5.1372e-06	0.588885		-5.0612e-06	0.5984
-4.70484e-06	0.00205851		-5.1368e-06	0.587595		-5.0608e-06	0.598
-4.70464e-06	0.00224302		-5.1364e-06	0.590605		-5.0604e-06	0.5964
-4.70444e-06	0.0022276		-5.136e-06	0.588455		-5.06e-06	0.5928
-4.70424e-06	0.00241211		-5.1356e-06	0.590175		-5.0596e-06	0.5956
-4.70404e-06	0.00259662		-5.1352e-06	0.588025		-5.0592e-06	0.5932
-4.70384e-06	0.00218136		-5.1348e-06	0.590175		-5.0588e-06	0.5956
-4.70364e-06	0.00196601		-5.1344e-06	0.588455		-5.0584e-06	0.5932
-4.70344e-06	0.0019506		-5.134e-06	0.590605		-5.058e-06	0.592
-4.70324e-06	0.00193518		-5.1336e-06	0.589315		-5.0576e-06	0.592
-4.70304e-06	0.00191976		-5.1332e-06	0.590605		-5.0572e-06	0.5956
-4.70284e-06	0.00190435		-5.1328e-06	0.589315		-5.0568e-06	0.594
-4.70264e-06	0.00188893		-5.1324e-06	0.591035		-5.0564e-06	0.5964
-4.70244e-06	0.00207344		-5.132e-06	0.589315		-5.056e-06	0.594
-4.70224e-06	0.00205802		-5.1316e-06	0.588455		-5.0556e-06	0.5944
-4.70204e-06	0.00204261		-5.1312e-06	0.588885		-5.0552e-06	0.5924
-4.70184e-06	0.00202719		-5.1308e-06	0.591035		-5.0548e-06	0.5936
-4.70164e-06	0.0022117		-5.1304e-06	0.590175		-5.0544e-06	0.59
-4.70144e-06	0.00219628		-5.13e-06	0.590605		-5.054e-06	0.5896
-4.70124e-06	0.00238079		-5.1296e-06	0.589315		-5.0536e-06	0.59
-4.70104e-06	0.00236538		-5.1292e-06	0.592325		-5.0532e-06	0.5912
-4.70084e-06	0.00234996		-5.1288e-06	0.589315		-5.0528e-06	0.5876
-4.70064e-06	0.00253447		-5.1284e-06	0.592325		-5.0524e-06	0.5892
-4.70044e-06	0.00251905		-5.128e-06	0.591895		-5.052e-06	0.5908
-4.70024e-06	0.00230371		-5.1276e-06	0.592325		-5.0516e-06	0.5932
-4.70004e-06	0.00228829		-5.1272e-06	0.589315		-5.0512e-06	0.592
-4.69984e-06	0.00267273		-5.1268e-06	0.592755		-5.0508e-06	0.5936
-4.69964e-06	0.00265731		-5.1264e-06	0.590175		-5.0504e-06	0.5928
-4.69944e-06	0.0026419		-5.126e-06	0.591895		-5.05e-06	0.5936
-4.69924e-06	0.00302633		-5.1256e-06	0.590175		-5.0496e-06	0.5916
-4.69904e-06	0.00261106		-5.1252e-06	0.590605		-5.0492e-06	0.592
-4.69884e-06	0.00239572		-5.1248e-06	0.590175		-5.0488e-06	0.5884
-4.69864e-06	0.00238031		-5.1244e-06	0.590605		-5.0484e-06	0.5924
-4.69844e-06	0.00196504		-5.124e-06	0.589315		-5.048e-06	0.5936
-4.69824e-06	0.0017497		-5.1236e-06	0.590605		-5.0476e-06	0.5952
-4.69804e-06	0.00173428		-5.1232e-06	0.588885		-5.0472e-06	0.5948
-4.69784e-06	0.00171886		-5.1228e-06	0.590605		-5.0468e-06	0.5956
-4.69764e-06	0.00150352		-5.1224e-06	0.588025		-5.0464e-06	0.594
-4.69744e-06	0.0014881		-5.122e-06	0.589745		-5.046e-06	0.5948
-4.69724e-06	0.00127276		-5.1216e-06	0.589745		-5.0456e-06	0.592
-4.69704e-06	0.00105742		-5.1212e-06	0.590605		-5.0452e-06	0.594
-4.69684e-06	0.001042		-5.1208e-06	0.587595		-5.0448e-06	0.5924
-4.69664e-06	0.00102659		-5.1204e-06	0.591035		-5.0444e-06	0.5944
-4.69644e-06	0.000811242		-5.12e-06	0.589315		-5.044e-06	0.5932
-4.69624e-06	0.00119568		-5.1196e-06	0.592755		-5.0436e-06	0.592
-4.69604e-06	0.000980335		-5.1192e-06	0.588455		-5.0432e-06	0.592
-4.69584e-06	0.000964919		-5.1188e-06	0.588885		-5.0428e-06	0.5944
-4.69564e-06	0.00114943		-5.1184e-06	0.587595		-5.0424e-06	0.5936
-4.69544e-06	0.00113401		-5.118e-06	0.589315		-5.042e-06	0.5948
-4.69524e-06	0.0011186		-5.1176e-06	0.588455		-5.0416e-06	0.592
-4.69504e-06	0.0013031		-5.1172e-06	0.588455		-5.0412e-06	0.5932
-4.69484e-06	0.00128769		-5.1168e-06	0.588025		-5.0408e-06	0.5908
-4.69464e-06	0.00127227		-5.1164e-06	0.590175		-5.0404e-06	0.5916
-4.69444e-06	0.00145678		-5.116e-06	0.588885		-5.04e-06	0.5928
-4.69424e-06	0.00144136		-5.1156e-06	0.589745		-5.0396e-06	0.5948
-4.69404e-06	0.00142595		-5.1152e-06	0.587595		-5.0392e-06	0.594
-4.69384e-06	0.00161046		-5.1148e-06	0.589745		-5.0388e-06	0.5928
-4.69364e-06	0.00139511		-5.1144e-06	0.586735		-5.0384e-06	0.5908
-4.69344e-06	0.00157962		-5.114e-06	0.590605		-5.038e-06	0.5916
-4.69324e-06	0.00176413		-5.1136e-06	0.588025		-5.0376e-06	0.5916
-4.69304e-06	0.00174872		-5.1132e-06	0.588455		-5.0372e-06	0.5928
-4.69284e-06	0.00193323		-5.1128e-06	0.588455		-5.0368e-06	0.5928
-4.69264e-06	0.00211774		-5.1124e-06	0.590605		-5.0364e-06	0.5968
-4.69244e-06	0.00210232		-5.112e-06	0.589745		-5.036e-06	0.5936
-4.69224e-06	0.0020869		-5.1116e-06	0.590175		-5.0356e-06	0.5912
-4.69204e-06	0.00227141		-5.1112e-06	0.587165		-5.0352e-06	0.5896
-4.69184e-06	0.002256		-5.1108e-06	0.590605		-5.0348e-06	0.5916
-4.69164e-06	0.0024405		-5.1104e-06	0.589745		-5.0344e-06	0.592
-4.69144e-06	0.00262501		-5.11e-06	0.590605		-5.034e-06	0.592
-4.69124e-06	0.0026096		-5.1096e-06	0.588025		-5.0336e-06	0.59
-4.69104e-06	0.00259418		-5.1092e-06	0.588885		-5.0332e-06	0.5928
-4.69084e-06	0.00277869		-5.1088e-06	0.587165		-5.0328e-06	0.5932
-4.69064e-06	0.00276327		-5.1084e-06	0.589315		-5.0324e-06	0.5924
-4.69044e-06	0.00274786		-5.108e-06	0.588885		-5.032e-06	0.5936
-4.69024e-06	0.00293237		-5.1076e-06	0.589315		-5.0316e-06	0.5964
-4.69004e-06	0.00291695		-5.1072e-06	0.587165		-5.0312e-06	0.5932
-4.68984e-06	0.00290153		-5.1068e-06	0.590175		-5.0308e-06	0.5932
-4.68964e-06	0.00308604		-5.1064e-06	0.588885		-5.0304e-06	0.5928
-4.68944e-06	0.00307063		-5.106e-06	0.590605		-5.03e-06	0.5944
-4.68924e-06	0.00345506		-5.1056e-06	0.587165		-5.0296e-06	0.5924
-4.68904e-06	0.00363957		-5.1052e-06	0.589315		-5.0292e-06	0.594
-4.68884e-06	0.00362416		-5.1048e-06	0.587595		-5.0288e-06	0.5936
-4.68864e-06	0.00380866		-5.1044e-06	0.589745		-5.0284e-06	0.5956
-4.68844e-06	0.00399317		-5.104e-06	0.588455		-5.028e-06	0.5928
-4.68824e-06	0.00397776		-5.1036e-06	0.588885		-5.0276e-06	0.5956
-4.68804e-06	0.00416227		-5.1032e-06	0.587165		-5.0272e-06	0.5936
-4.68784e-06	0.0045467		-5.1028e-06	0.588455		-5.0268e-06	0.5976
-4.68764e-06	0.00473121		-5.1024e-06	0.588455		-5.0264e-06	0.5944
-4.68744e-06	0.0047158		-5.102e-06	0.589315		-5.026e-06	0.5944
-4.68724e-06	0.0049003		-5.1016e-06	0.588455		-5.0256e-06	0.5944
-4.68704e-06	0.00488489		-5.1012e-06	0.588885		-5.0252e-06	0.5956
-4.68684e-06	0.00486947		-5.1008e-06	0.586735		-5.0248e-06	0.594
-4.68664e-06	0.00525391		-5.1004e-06	0.588455		-5.0244e-06	0.5952
-4.68644e-06	0.00543842		-5.1e-06	0.587595		-5.024e-06	0.5928
-4.68624e-06	0.005423		-5.0996e-06	0.589315		-5.0236e-06	0.5948
-4.68604e-06	0.00540758		-5.0992e-06	0.589315		-5.0232e-06	0.592
-4.68584e-06	0.00519224		-5.0988e-06	0.588455		-5.0228e-06	0.5948
-4.68564e-06	0.0049769		-5.0984e-06	0.587595		-5.0224e-06	0.592
-4.68544e-06	0.00496148		-5.098e-06	0.587165		-5.022e-06	0.596
-4.68524e-06	0.00494607		-5.0976e-06	0.587165		-5.0216e-06	0.596
-4.68504e-06	0.0053305		-5.0972e-06	0.589745		-5.0212e-06	0.5948
-4.68484e-06	0.00551501		-5.0968e-06	0.585875		-5.0208e-06	0.5936
-4.68464e-06	0.00549959		-5.0964e-06	0.588455		-5.0204e-06	0.5936
-4.68444e-06	0.00548418		-5.096e-06	0.587165		-5.02e-06	0.5924
-4.68424e-06	0.00546876		-5.0956e-06	0.588885		-5.0196e-06	0.5936
-4.68404e-06	0.00525342		-5.0952e-06	0.588455		-5.0192e-06	0.5904
-4.68384e-06	0.00543793		-5.0948e-06	0.589315		-5.0188e-06	0.5924
-4.68364e-06	0.00522258		-5.0944e-06	0.588455		-5.0184e-06	0.5924
-4.68344e-06	0.00500724		-5.094e-06	0.590175		-5.018e-06	0.5944
-4.68324e-06	0.00459197		-5.0936e-06	0.587595		-5.0176e-06	0.5916
-4.68304e-06	0.00457656		-5.0932e-06	0.589745		-5.0172e-06	0.5924
-4.68284e-06	0.00436122		-5.0928e-06	0.589315		-5.0168e-06	0.5876
-4.68264e-06	0.0043458		-5.0924e-06	0.590605		-5.0164e-06	0.5908
-4.68244e-06	0.00453031		-5.092e-06	0.588885		-5.016e-06	0.5896
-4.68224e-06	0.00471482		-5.0916e-06	0.591895		-5.0156e-06	0.5892
-4.68204e-06	0.00449947		-5.0912e-06	0.588885		-5.0152e-06	0.588
-4.68184e-06	0.00448406		-5.0908e-06	0.590175		-5.0148e-06	0.5888
-4.68164e-06	0.00446864		-5.0904e-06	0.588025		-5.0144e-06	0.5884
-4.68144e-06	0.00465315		-5.09e-06	0.592325		-5.014e-06	0.5908
-4.68124e-06	0.00463773		-5.0896e-06	0.588885		-5.0136e-06	0.59
-4.68104e-06	0.00482224		-5.0892e-06	0.591035		-5.0132e-06	0.5908
-4.68084e-06	0.0046069		-5.0888e-06	0.589315		-5.0128e-06	0.5908
-4.68064e-06	0.00479141		-5.0884e-06	0.590605		-5.0124e-06	0.5936
-4.68044e-06	0.00477599		-5.088e-06	0.588885		-5.012e-06	0.59
-4.68024e-06	0.00456065		-5.0876e-06	0.591895		-5.0116e-06	0.5896
-4.68004e-06	0.00474516		-5.0872e-06	0.589745		-5.0112e-06	0.5884
-4.67984e-06	0.00472974		-5.0868e-06	0.592755		-5.0108e-06	0.5908
-4.67964e-06	0.0045144		-5.0864e-06	0.591035		-5.0104e-06	0.5912
-4.67944e-06	0.00449899		-5.086e-06	0.592325		-5.01e-06	0.5908
-4.67924e-06	0.00428364		-5.0856e-06	0.589315		-5.0096e-06	0.5876
-4.67904e-06	0.00426823		-5.0852e-06	0.593185		-5.0092e-06	0.5908
-4.67884e-06	0.00445274		-5.0848e-06	0.590605		-5.0088e-06	0.5892
-4.67864e-06	0.00443732		-5.0844e-06	0.593185		-5.0084e-06	0.5904
-4.67844e-06	0.00462183		-5.084e-06	0.591465		-5.008e-06	0.5896
-4.67824e-06	0.00480634		-5.0836e-06	0.593185		-5.0076e-06	0.5904
-4.67804e-06	0.004591		-5.0832e-06	0.591895		-5.0072e-06	0.5916
-4.67784e-06	0.0047755		-5.0828e-06	0.593615		-5.0068e-06	0.5932
-4.67764e-06	0.00515994		-5.0824e-06	0.590175		-5.0064e-06	0.5908
-4.67744e-06	0.0049446		-5.082e-06	0.593185		-5.006e-06	0.5928
-4.67724e-06	0.00472925		-5.0816e-06	0.589745		-5.0056e-06	0.594
-4.67704e-06	0.00491376		-5.0812e-06	0.591465		-5.0052e-06	0.5956
-4.67684e-06	0.00469842		-5.0808e-06	0.589315		-5.0048e-06	0.5916
-4.67664e-06	0.00428315		-5.0804e-06	0.593615		-5.0044e-06	0.5932
-4.67644e-06	0.00426774		-5.08e-06	0.588455		-5.004e-06	0.5916
-4.67624e-06	0.00385247		-5.0796e-06	0.590605		-5.0036e-06	0.592
-4.67604e-06	0.00383705		-5.0792e-06	0.590175		-5.0032e-06	0.5896
-4.67584e-06	0.00382164		-5.0788e-06	0.591035		-5.0028e-06	0.59
-4.67564e-06	0.00380622		-5.0784e-06	0.589745		-5.0024e-06	0.5944
-4.67544e-06	0.0037908		-5.078e-06	0.591035		-5.002e-06	0.5932
-4.67524e-06	0.00417524		-5.0776e-06	0.588885		-5.0016e-06	0.5924
-4.67504e-06	0.00415982		-5.0772e-06	0.591895		-5.0012e-06	0.5964
-4.67484e-06	0.00414441		-5.0768e-06	0.589315		-5.0008e-06	0.5924
-4.67464e-06	0.00432892		-5.0764e-06	0.589315		-5.0004e-06	0.5924
-4.67444e-06	0.00451342		-5.076e-06	0.587595		-5e-06	0.5908
-4.67424e-06	0.00449801		-5.0756e-06	0.590175		-4.9996e-06	0.5916
-4.67404e-06	0.00468252		-5.0752e-06	0.588885		-4.9992e-06	0.5928
-4.67384e-06	0.0046671		-5.0748e-06	0.588885		-4.9988e-06	0.5952
-4.67364e-06	0.00465169		-5.0744e-06	0.587595		-4.9984e-06	0.59
-4.67344e-06	0.00483619		-5.074e-06	0.587595		-4.998e-06	0.5936
-4.67324e-06	0.00462085		-5.0736e-06	0.588885		-4.9976e-06	0.594
-4.67304e-06	0.00480536		-5.0732e-06	0.589745		-4.9972e-06	0.5956
-4.67284e-06	0.00478994		-5.0728e-06	0.587165		-4.9968e-06	0.5936
-4.67264e-06	0.0045746		-5.0724e-06	0.587165		-4.9964e-06	0.5928
-4.67244e-06	0.00475911		-5.072e-06	0.588885		-4.996e-06	0.5936
-4.67224e-06	0.00494362		-5.0716e-06	0.589315		-4.9956e-06	0.5912
-4.67204e-06	0.00472828		-5.0712e-06	0.588025		-4.9952e-06	0.5896
-4.67184e-06	0.00451293		-5.0708e-06	0.589315		-4.9948e-06	0.594
-4.67164e-06	0.00469744		-5.0704e-06	0.588455		-4.9944e-06	0.594
-4.67144e-06	0.00488195		-5.07e-06	0.588885		-4.994e-06	0.5948
-4.67124e-06	0.00466661		-5.0696e-06	0.587595		-4.9936e-06	0.592
-4.67104e-06	0.00465119		-5.0692e-06	0.589315		-4.9932e-06	0.5972
-4.67084e-06	0.0048357		-5.0688e-06	0.587165		-4.9928e-06	0.5944
-4.67064e-06	0.00502021		-5.0684e-06	0.588455		-4.9924e-06	0.5936
-4.67044e-06	0.00520472		-5.068e-06	0.587165		-4.992e-06	0.5924
-4.67024e-06	0.00518931		-5.0676e-06	0.589315		-4.9916e-06	0.5948
-4.67004e-06	0.00517389		-5.0672e-06	0.588455		-4.9912e-06	0.5936
-4.66984e-06	0.00515847		-5.0668e-06	0.588885		-4.9908e-06	0.5928
-4.66964e-06	0.00514306		-5.0664e-06	0.588885		-4.9904e-06	0.5912
-4.66944e-06	0.00512764		-5.066e-06	0.590605		-4.99e-06	0.594
-4.66924e-06	0.00551208		-5.0656e-06	0.588455		-4.9896e-06	0.5944
-4.66904e-06	0.00569658		-5.0652e-06	0.591895		-4.9892e-06	0.596
-4.66884e-06	0.00548124		-5.0648e-06	0.590605		-4.9888e-06	0.5948
-4.66864e-06	0.00546583		-5.0644e-06	0.589745		-4.9884e-06	0.5948
-4.66844e-06	0.00525048		-5.064e-06	0.590175		-4.988e-06	0.5932
-4.66824e-06	0.00523507		-5.0636e-06	0.593615		-4.9876e-06	0.5948
-4.66804e-06	0.00521965		-5.0632e-06	0.589315		-4.9872e-06	0.5928
-4.66784e-06	0.00520423		-5.0628e-06	0.591035		-4.9868e-06	0.5924
-4.66764e-06	0.00518882		-5.0624e-06	0.591895		-4.9864e-06	0.5932
-4.66744e-06	0.0051734		-5.062e-06	0.592755		-4.986e-06	0.596
-4.66724e-06	0.00535791		-5.0616e-06	0.591465		-4.9856e-06	0.5932
-4.66704e-06	0.00514257		-5.0612e-06	0.593185		-4.9852e-06	0.5948
-4.66684e-06	0.00512715		-5.0608e-06	0.591895		-4.9848e-06	0.594
-4.66664e-06	0.00511173		-5.0604e-06	0.591895		-4.9844e-06	0.5948
-4.66644e-06	0.00509632		-5.06e-06	0.592755		-4.984e-06	0.5928
-4.66624e-06	0.0050809		-5.0596e-06	0.594905		-4.9836e-06	0.5924
-4.66604e-06	0.00486556		-5.0592e-06	0.591035		-4.9832e-06	0.5928
-4.66584e-06	0.00465022		-5.0588e-06	0.593185		-4.9828e-06	0.5944
-4.66564e-06	0.0046348		-5.0584e-06	0.592325		-4.9824e-06	0.592
-4.66544e-06	0.00421953		-5.058e-06	0.593615		-4.982e-06	0.5932
-4.66524e-06	0.00420412		-5.0576e-06	0.593615		-4.9816e-06	0.5928
-4.66504e-06	0.00398877		-5.0572e-06	0.594475		-4.9812e-06	0.5916
-4.66484e-06	0.00377343		-5.0568e-06	0.591035		-4.9808e-06	0.5904
-4.66464e-06	0.00375801		-5.0564e-06	0.593615		-4.9804e-06	0.5948
-4.66444e-06	0.00394252		-5.056e-06	0.591035		-4.98e-06	0.5932
-4.66424e-06	0.00372718		-5.0556e-06	0.593615		-4.9796e-06	0.5936
-4.66404e-06	0.00351184		-5.0552e-06	0.591035		-4.9792e-06	0.592
-4.66384e-06	0.00369635		-5.0548e-06	0.591465		-4.9788e-06	0.5928
-4.66364e-06	0.00368093		-5.0544e-06	0.591895		-4.9784e-06	0.5924
-4.66344e-06	0.00366552		-5.054e-06	0.593185		-4.978e-06	0.5944
-4.66324e-06	0.0036501		-5.0536e-06	0.589745		-4.9776e-06	0.5932
-4.66304e-06	0.00343476		-5.0532e-06	0.591465		-4.9772e-06	0.594
-4.66284e-06	0.00341934		-5.0528e-06	0.590175		-4.9768e-06	0.592
-4.66264e-06	0.00360385		-5.0524e-06	0.591465		-4.9764e-06	0.5928
-4.66244e-06	0.00378836		-5.052e-06	0.590175		-4.976e-06	0.5928
-4.66224e-06	0.00377294		-5.0516e-06	0.592325		-4.9756e-06	0.5916
-4.66204e-06	0.00395745		-5.0512e-06	0.590605		-4.9752e-06	0.592
-4.66184e-06	0.00394203		-5.0508e-06	0.592755		-4.9748e-06	0.5928
-4.66164e-06	0.00372669		-5.0504e-06	0.591895		-4.9744e-06	0.592
-4.66144e-06	0.0039112		-5.05e-06	0.594905		-4.974e-06	0.5912
-4.66124e-06	0.00389578		-5.0496e-06	0.590605		-4.9736e-06	0.5912
-4.66104e-06	0.00408029		-5.0492e-06	0.592325		-4.9732e-06	0.5916
-4.66084e-06	0.0042648		-5.0488e-06	0.589745		-4.9728e-06	0.59
-4.66064e-06	0.00404946		-5.0484e-06	0.593615		-4.9724e-06	0.5936
-4.66044e-06	0.00403404		-5.048e-06	0.591465		-4.972e-06	0.5928
-4.66024e-06	0.00401863		-5.0476e-06	0.593615		-4.9716e-06	0.5932
-4.66004e-06	0.00400321		-5.0472e-06	0.588455		-4.9712e-06	0.5908
-4.65984e-06	0.0039878		-5.0468e-06	0.591465		-4.9708e-06	0.5908
-4.65964e-06	0.00397238		-5.0464e-06	0.591035		-4.9704e-06	0.5928
-4.65944e-06	0.00395696		-5.046e-06	0.591465		-4.97e-06	0.5936
-4.65924e-06	0.00374162		-5.0456e-06	0.589315		-4.9696e-06	0.5916
-4.65904e-06	0.00392613		-5.0452e-06	0.591895		-4.9692e-06	0.5944
-4.65884e-06	0.00351086		-5.0448e-06	0.591035		-4.9688e-06	0.592
-4.65864e-06	0.00349545		-5.0444e-06	0.591465		-4.9684e-06	0.5968
-4.65844e-06	0.00348003		-5.044e-06	0.591035		-4.968e-06	0.5932
-4.65824e-06	0.00326469		-5.0436e-06	0.592325		-4.9676e-06	0.5952
-4.65804e-06	0.00324927		-5.0432e-06	0.591035		-4.9672e-06	0.5944
-4.65784e-06	0.00343378		-5.0428e-06	0.591895		-4.9668e-06	0.5956
-4.65764e-06	0.00341836		-5.0424e-06	0.591465		-4.9664e-06	0.5908
-4.65744e-06	0.00340295		-5.042e-06	0.593615		-4.966e-06	0.5924
-4.65724e-06	0.00358746		-5.0416e-06	0.591035		-4.9656e-06	0.5924
-4.65704e-06	0.00337211		-5.0412e-06	0.592755		-4.9652e-06	0.5952
-4.65684e-06	0.0033567		-5.0408e-06	0.591035		-4.9648e-06	0.5936
-4.65664e-06	0.00354121		-5.0404e-06	0.591895		-4.9644e-06	0.5928
-4.65644e-06	0.00352579		-5.04e-06	0.591465		-4.964e-06	0.5944
-4.65624e-06	0.00351037		-5.0396e-06	0.592325		-4.9636e-06	0.5952
-4.65604e-06	0.00349496		-5.0392e-06	0.589745		-4.9632e-06	0.5932
-4.65584e-06	0.00347954		-5.0388e-06	0.590175		-4.9628e-06	0.5952
-4.65564e-06	0.00346412		-5.0384e-06	0.589745		-4.9624e-06	0.5924
-4.65544e-06	0.00344871		-5.038e-06	0.590175		-4.962e-06	0.5924
-4.65524e-06	0.00363322		-5.0376e-06	0.590605		-4.9616e-06	0.5936
-4.65504e-06	0.00381773		-5.0372e-06	0.591465		-4.9612e-06	0.5952
-4.65484e-06	0.00380231		-5.0368e-06	0.590175		-4.9608e-06	0.5928
-4.65464e-06	0.00398682		-5.0364e-06	0.591465		-4.9604e-06	0.592
-4.65444e-06	0.0039714		-5.036e-06	0.588025		-4.96e-06	0.5904
-4.65424e-06	0.00415591		-5.0356e-06	0.590175		-4.9596e-06	0.5936
-4.65404e-06	0.00394057		-5.0352e-06	0.588025		-4.9592e-06	0.5932
-4.65384e-06	0.00412508		-5.0348e-06	0.590175		-4.9588e-06	0.594
-4.65364e-06	0.00430959		-5.0344e-06	0.587165		-4.9584e-06	0.5908
-4.65344e-06	0.00409425		-5.034e-06	0.590605		-4.958e-06	0.5936
-4.65324e-06	0.00427875		-5.0336e-06	0.588455		-4.9576e-06	0.5932
-4.65304e-06	0.00426334		-5.0332e-06	0.588025		-4.9572e-06	0.596
-4.65284e-06	0.004048		-5.0328e-06	0.586305		-4.9568e-06	0.5924
-4.65264e-06	0.00403258		-5.0324e-06	0.587595		-4.9564e-06	0.5928
-4.65244e-06	0.00401716		-5.032e-06	0.588885		-4.956e-06	0.5924
-4.65224e-06	0.00380182		-5.0316e-06	0.587165		-4.9556e-06	0.5948
-4.65204e-06	0.0037864		-5.0312e-06	0.587165		-4.9552e-06	0.5924
-4.65184e-06	0.00377099		-5.0308e-06	0.588455		-4.9548e-06	0.594
-4.65164e-06	0.0039555		-5.0304e-06	0.585445		-4.9544e-06	0.5944
-4.65144e-06	0.00394008		-5.03e-06	0.588885		-4.954e-06	0.594
-4.65124e-06	0.00392466		-5.0296e-06	0.586305		-4.9536e-06	0.592
-4.65104e-06	0.00390925		-5.0292e-06	0.588025		-4.9532e-06	0.5952
-4.65084e-06	0.00389383		-5.0288e-06	0.587165		-4.9528e-06	0.594
-4.65064e-06	0.00427827		-5.0284e-06	0.586735		-4.9524e-06	0.592
-4.65044e-06	0.00446278		-5.028e-06	0.584155		-4.952e-06	0.592
-4.65024e-06	0.00444736		-5.0276e-06	0.588885		-4.9516e-06	0.5944
-4.65004e-06	0.00483179		-5.0272e-06	0.585445		-4.9512e-06	0.5924
-4.64984e-06	0.00481638		-5.0268e-06	0.589315		-4.9508e-06	0.5924
-4.64964e-06	0.00480096		-5.0264e-06	0.587595		-4.9504e-06	0.594
-4.64944e-06	0.0051854		-5.026e-06	0.588885		-4.95e-06	0.5952
-4.64924e-06	0.00497005		-5.0256e-06	0.588025		-4.9496e-06	0.594
-4.64904e-06	0.00495464		-5.0252e-06	0.590175		-4.9492e-06	0.5928
-4.64884e-06	0.00493922		-5.0248e-06	0.586735		-4.9488e-06	0.592
-4.64864e-06	0.00472388		-5.0244e-06	0.588455		-4.9484e-06	0.594
-4.64844e-06	0.00450854		-5.024e-06	0.587165		-4.948e-06	0.594
-4.64824e-06	0.00449312		-5.0236e-06	0.588885		-4.9476e-06	0.5952
-4.64804e-06	0.00427778		-5.0232e-06	0.588455		-4.9472e-06	0.5936
-4.64784e-06	0.00426236		-5.0228e-06	0.588455		-4.9468e-06	0.5932
-4.64764e-06	0.00444687		-5.0224e-06	0.587595		-4.9464e-06	0.5876
-4.64744e-06	0.00443145		-5.022e-06	0.590605		-4.946e-06	0.5908
-4.64724e-06	0.00441604		-5.0216e-06	0.586735		-4.9456e-06	0.5916
-4.64704e-06	0.00440062		-5.0212e-06	0.590175		-4.9452e-06	0.5936
-4.64684e-06	0.0043852		-5.0208e-06	0.590605		-4.9448e-06	0.592
-4.64664e-06	0.00436979		-5.0204e-06	0.591035		-4.9444e-06	0.5932
-4.64644e-06	0.0045543		-5.02e-06	0.589315		-4.944e-06	0.592
-4.64624e-06	0.00413903		-5.0196e-06	0.591465		-4.9436e-06	0.592
-4.64604e-06	0.00412361		-5.0192e-06	0.589745		-4.9432e-06	0.5928
-4.64584e-06	0.00430812		-5.0188e-06	0.591465		-4.9428e-06	0.5936
-4.64564e-06	0.00429271		-5.0184e-06	0.588885		-4.9424e-06	0.592
-4.64544e-06	0.00427729		-5.018e-06	0.592755		-4.942e-06	0.5952
-4.64524e-06	0.00466173		-5.0176e-06	0.589315		-4.9416e-06	0.5928
-4.64504e-06	0.00464631		-5.0172e-06	0.591895		-4.9412e-06	0.592
-4.64484e-06	0.00463089		-5.0168e-06	0.588455		-4.9408e-06	0.5932
-4.64464e-06	0.0048154		-5.0164e-06	0.590175		-4.9404e-06	0.5936
-4.64444e-06	0.00460006		-5.016e-06	0.591035		-4.94e-06	0.5908
-4.64424e-06	0.00458464		-5.0156e-06	0.591465		-4.9396e-06	0.5912
-4.64404e-06	0.00476915		-5.0152e-06	0.590175		-4.9392e-06	0.5916
-4.64384e-06	0.00475374		-5.0148e-06	0.589745		-4.9388e-06	0.5944
-4.64364e-06	0.00473832		-5.0144e-06	0.589745		-4.9384e-06	0.5924
-4.64344e-06	0.00492283		-5.014e-06	0.591465		-4.938e-06	0.5916
-4.64324e-06	0.00470749		-5.0136e-06	0.588885		-4.9376e-06	0.5896
-4.64304e-06	0.00449214		-5.0132e-06	0.590605		-4.9372e-06	0.5928
-4.64284e-06	0.00467665		-5.0128e-06	0.591465		-4.9368e-06	0.5924
-4.64264e-06	0.00466124		-5.0124e-06	0.588885		-4.9364e-06	0.5944
-4.64244e-06	0.00464582		-5.012e-06	0.588025		-4.936e-06	0.592
-4.64224e-06	0.00483033		-5.0116e-06	0.591465		-4.9356e-06	0.5948
-4.64204e-06	0.00481491		-5.0112e-06	0.589745		-4.9352e-06	0.5956
-4.64184e-06	0.0047995		-5.0108e-06	0.588025		-4.9348e-06	0.594
-4.64164e-06	0.00478408		-5.0104e-06	0.586735		-4.9344e-06	0.5924
-4.64144e-06	0.00476866		-5.01e-06	0.590175		-4.934e-06	0.5956
-4.64124e-06	0.00455332		-5.0096e-06	0.588885		-4.9336e-06	0.5944
-4.64104e-06	0.0045379		-5.0092e-06	0.590175		-4.9332e-06	0.5956
-4.64084e-06	0.00452249		-5.0088e-06	0.588025		-4.9328e-06	0.5944
-4.64064e-06	0.00430715		-5.0084e-06	0.588025		-4.9324e-06	0.596
-4.64044e-06	0.00469158		-5.008e-06	0.588025		-4.932e-06	0.594
-4.64024e-06	0.00467616		-5.0076e-06	0.588885		-4.9316e-06	0.5956
-4.64004e-06	0.00486067		-5.0072e-06	0.586305		-4.9312e-06	0.594
-4.63984e-06	0.00484526		-5.0068e-06	0.588025		-4.9308e-06	0.5968
-4.63964e-06	0.00462991		-5.0064e-06	0.587165		-4.9304e-06	0.5936
-4.63944e-06	0.0046145		-5.006e-06	0.588885		-4.93e-06	0.5964
-4.63924e-06	0.00459908		-5.0056e-06	0.587165		-4.9296e-06	0.5948
-4.63904e-06	0.00458367		-5.0052e-06	0.588885		-4.9292e-06	0.5956
-4.63884e-06	0.00456825		-5.0048e-06	0.587595		-4.9288e-06	0.5928
-4.63864e-06	0.00455283		-5.0044e-06	0.588885		-4.9284e-06	0.5944
-4.63844e-06	0.00433749		-5.004e-06	0.587595		-4.928e-06	0.5928
-4.63824e-06	0.00432207		-5.0036e-06	0.589315		-4.9276e-06	0.5968
-4.63804e-06	0.00430666		-5.0032e-06	0.588455		-4.9272e-06	0.594
-4.63784e-06	0.00449117		-5.0028e-06	0.589745		-4.9268e-06	0.5952
-4.63764e-06	0.00427582		-5.0024e-06	0.586305		-4.9264e-06	0.5936
-4.63744e-06	0.00426041		-5.002e-06	0.589745		-4.926e-06	0.5948
-4.63724e-06	0.00424499		-5.0016e-06	0.587595		-4.9256e-06	0.5924
-4.63704e-06	0.00402965		-5.0012e-06	0.591465		-4.9252e-06	0.5964
-4.63684e-06	0.00401423		-5.0008e-06	0.588885		-4.9248e-06	0.5944
-4.63664e-06	0.00379889		-5.0004e-06	0.591035		-4.9244e-06	0.5956
-4.63644e-06	0.00358355		-5e-06	0.589745		-4.924e-06	0.594
-4.63624e-06	0.00356813		-4.9996e-06	0.591035		-4.9236e-06	0.5936
-4.63604e-06	0.00335279		-4.9992e-06	0.590605		-4.9232e-06	0.5924
-4.63584e-06	0.00313744		-4.9988e-06	0.592325		-4.9228e-06	0.5928
-4.63564e-06	0.00332195		-4.9984e-06	0.589745		-4.9224e-06	0.5888
-4.63544e-06	0.00310661		-4.998e-06	0.590175		-4.922e-06	0.5908
-4.63524e-06	0.00329112		-4.9976e-06	0.588885		-4.9216e-06	0.592
-4.63504e-06	0.00347563		-4.9972e-06	0.592755		-4.9212e-06	0.5956
-4.63484e-06	0.00346021		-4.9968e-06	0.591035		-4.9208e-06	0.5924
-4.63464e-06	0.0034448		-4.9964e-06	0.590605		-4.9204e-06	0.5916
-4.63444e-06	0.00362931		-4.996e-06	0.590605		-4.92e-06	0.5904
-4.63424e-06	0.00341396		-4.9956e-06	0.591895		-4.9196e-06	0.5936
-4.63404e-06	0.00319862		-4.9952e-06	0.591465		-4.9192e-06	0.5904
-4.63384e-06	0.0031832		-4.9948e-06	0.592325		-4.9188e-06	0.5904
-4.63364e-06	0.00316779		-4.9944e-06	0.591035		-4.9184e-06	0.59
-4.63344e-06	0.0033523		-4.994e-06	0.594045		-4.918e-06	0.5912
-4.63324e-06	0.00333688		-4.9936e-06	0.591895		-4.9176e-06	0.5892
-4.63304e-06	0.00332146		-4.9932e-06	0.594045		-4.9172e-06	0.59
-4.63284e-06	0.00350597		-4.9928e-06	0.592755		-4.9168e-06	0.5904
-4.63264e-06	0.00369048		-4.9924e-06	0.594045		-4.9164e-06	0.594
-4.63244e-06	0.00367507		-4.992e-06	0.594045		-4.916e-06	0.5944
-4.63224e-06	0.00365965		-4.9916e-06	0.593185		-4.9156e-06	0.5932
-4.63204e-06	0.00384416		-4.9912e-06	0.591895		-4.9152e-06	0.5908
-4.63184e-06	0.00322897		-4.9908e-06	0.594475		-4.9148e-06	0.5928
-4.63164e-06	0.00301362		-4.9904e-06	0.591465		-4.9144e-06	0.59
-4.63144e-06	0.00299821		-4.99e-06	0.594475		-4.914e-06	0.5924
-4.63124e-06	0.00258294		-4.9896e-06	0.591895		-4.9136e-06	0.5908
-4.63104e-06	0.0023676		-4.9892e-06	0.593185		-4.9132e-06	0.5932
-4.63084e-06	0.00255211		-4.9888e-06	0.592325		-4.9128e-06	0.5924
-4.63064e-06	0.00233676		-4.9884e-06	0.593185		-4.9124e-06	0.5908
-4.63044e-06	0.00232135		-4.988e-06	0.590175		-4.912e-06	0.5916
-4.63024e-06	0.00230593		-4.9876e-06	0.592755		-4.9116e-06	0.592
-4.63004e-06	0.00229051		-4.9872e-06	0.591895		-4.9112e-06	0.5916
-4.62984e-06	0.00187525		-4.9868e-06	0.592755		-4.9108e-06	0.5932
-4.62964e-06	0.00185983		-4.9864e-06	0.590605		-4.9104e-06	0.5928
-4.62944e-06	0.00164449		-4.986e-06	0.591465		-4.91e-06	0.5924
-4.62924e-06	0.00162907		-4.9856e-06	0.592325		-4.9096e-06	0.5924
-4.62904e-06	0.00201351		-4.9852e-06	0.591465		-4.9092e-06	0.5924
-4.62884e-06	0.00199809		-4.9848e-06	0.590605		-4.9088e-06	0.5908
-4.62864e-06	0.00198267		-4.9844e-06	0.590605		-4.9084e-06	0.596
-4.62844e-06	0.00216718		-4.984e-06	0.591035		-4.908e-06	0.5912
-4.62824e-06	0.00195184		-4.9836e-06	0.590605		-4.9076e-06	0.5928
-4.62804e-06	0.00193642		-4.9832e-06	0.588025		-4.9072e-06	0.5916
-4.62784e-06	0.00192101		-4.9828e-06	0.590605		-4.9068e-06	0.5928
-4.62764e-06	0.00170566		-4.9824e-06	0.588455		-4.9064e-06	0.5928
-4.62744e-06	0.00169025		-4.982e-06	0.590605		-4.906e-06	0.5912
-4.62724e-06	0.00167483		-4.9816e-06	0.588455		-4.9056e-06	0.5916
-4.62704e-06	0.00145949		-4.9812e-06	0.589315		-4.9052e-06	0.5956
-4.62684e-06	0.00144407		-4.9808e-06	0.589315		-4.9048e-06	0.592
-4.62664e-06	0.00142866		-4.9804e-06	0.589745		-4.9044e-06	0.5924
-4.62644e-06	0.00161317		-4.98e-06	0.586735		-4.904e-06	0.5916
-4.62624e-06	0.00159775		-4.9796e-06	0.588455		-4.9036e-06	0.594
-4.62604e-06	0.00158233		-4.9792e-06	0.587165		-4.9032e-06	0.5932
-4.62584e-06	0.00156692		-4.9788e-06	0.588025		-4.9028e-06	0.596
-4.62564e-06	0.00135157		-4.9784e-06	0.587595		-4.9024e-06	0.5956
-4.62544e-06	0.00173601		-4.978e-06	0.590175		-4.902e-06	0.5964
-4.62524e-06	0.00172059		-4.9776e-06	0.588025		-4.9016e-06	0.5956
-4.62504e-06	0.00170518		-4.9772e-06	0.589315		-4.9012e-06	0.5952
-4.62484e-06	0.00188969		-4.9768e-06	0.585445		-4.9008e-06	0.5952
-4.62464e-06	0.00167434		-4.9764e-06	0.590175		-4.9004e-06	0.5948
-4.62444e-06	0.00185885		-4.976e-06	0.588885		-4.9e-06	0.5956
-4.62424e-06	0.00184344		-4.9756e-06	0.587595		-4.8996e-06	0.5964
-4.62404e-06	0.00162809		-4.9752e-06	0.588455		-4.8992e-06	0.5956
-4.62384e-06	0.00161268		-4.9748e-06	0.588455		-4.8988e-06	0.5976
-4.62364e-06	0.00179719		-4.9744e-06	0.588455		-4.8984e-06	0.5968
-4.62344e-06	0.00158184		-4.974e-06	0.590175		-4.898e-06	0.5956
-4.62324e-06	0.00156643		-4.9736e-06	0.588885		-4.8976e-06	0.5936
-4.62304e-06	0.00155101		-4.9732e-06	0.591035		-4.8972e-06	0.5964
-4.62284e-06	0.00153559		-4.9728e-06	0.588025		-4.8968e-06	0.5948
-4.62264e-06	0.00152018		-4.9724e-06	0.588885		-4.8964e-06	0.5936
-4.62244e-06	0.00170469		-4.972e-06	0.588025		-4.896e-06	0.5952
-4.62224e-06	0.00128942		-4.9716e-06	0.591465		-4.8956e-06	0.5952
-4.62204e-06	0.00107408		-4.9712e-06	0.591465		-4.8952e-06	0.594
-4.62184e-06	0.00105866		-4.9708e-06	0.591035		-4.8948e-06	0.5932
-4.62164e-06	0.00104324		-4.9704e-06	0.589315		-4.8944e-06	0.5908
-4.62144e-06	0.00102783		-4.97e-06	0.592755		-4.894e-06	0.5964
-4.62124e-06	0.00101241		-4.9696e-06	0.592325		-4.8936e-06	0.5948
-4.62104e-06	0.00119692		-4.9692e-06	0.591895		-4.8932e-06	0.5944
-4.62084e-06	0.0011815		-4.9688e-06	0.590605		-4.8928e-06	0.5932
-4.62064e-06	0.00116609		-4.9684e-06	0.592755		-4.8924e-06	0.5928
-4.62044e-06	0.0013506		-4.968e-06	0.592755		-4.892e-06	0.5908
-4.62024e-06	0.00133518		-4.9676e-06	0.593185		-4.8916e-06	0.5916
-4.62004e-06	0.00131976		-4.9672e-06	0.590605		-4.8912e-06	0.5916
-4.61984e-06	0.00150427		-4.9668e-06	0.591895		-4.8908e-06	0.5928
-4.61964e-06	0.00168878		-4.9664e-06	0.590605		-4.8904e-06	0.592
-4.61944e-06	0.00187329		-4.966e-06	0.592325		-4.89e-06	0.592
-4.61924e-06	0.0020578		-4.9656e-06	0.591465		-4.8896e-06	0.5916
-4.61904e-06	0.00204239		-4.9652e-06	0.592325		-4.8892e-06	0.5908
-4.61884e-06	0.00242682		-4.9648e-06	0.592755		-4.8888e-06	0.5916
-4.61864e-06	0.0024114		-4.9644e-06	0.592325		-4.8884e-06	0.5916
-4.61844e-06	0.00259591		-4.964e-06	0.590175		-4.888e-06	0.59
-4.61824e-06	0.0025805		-4.9636e-06	0.590175		-4.8876e-06	0.5924
-4.61804e-06	0.00256508		-4.9632e-06	0.590175		-4.8872e-06	0.5912
-4.61784e-06	0.00274959		-4.9628e-06	0.592325		-4.8868e-06	0.5912
-4.61764e-06	0.0029341		-4.9624e-06	0.589745		-4.8864e-06	0.5912
-4.61744e-06	0.00271876		-4.962e-06	0.591035		-4.886e-06	0.5932
-4.61724e-06	0.00270334		-4.9616e-06	0.591465		-4.8856e-06	0.5892
-4.61704e-06	0.00268792		-4.9612e-06	0.590605		-4.8852e-06	0.5916
-4.61684e-06	0.00267251		-4.9608e-06	0.588885		-4.8848e-06	0.5888
-4.61664e-06	0.00245716		-4.9604e-06	0.590605		-4.8844e-06	0.5904
-4.61644e-06	0.00264167		-4.96e-06	0.590605		-4.884e-06	0.5912
-4.61624e-06	0.00262626		-4.9596e-06	0.590605		-4.8836e-06	0.5924
-4.61604e-06	0.00241092		-4.9592e-06	0.588025		-4.8832e-06	0.5928
-4.61584e-06	0.0023955		-4.9588e-06	0.588455		-4.8828e-06	0.5924
-4.61564e-06	0.00218016		-4.9584e-06	0.589745		-4.8824e-06	0.592
-4.61544e-06	0.00236467		-4.958e-06	0.590605		-4.882e-06	0.5916
-4.61524e-06	0.0027491		-4.9576e-06	0.589315		-4.8816e-06	0.59
-4.61504e-06	0.00253376		-4.9572e-06	0.590605		-4.8812e-06	0.5916
-4.61484e-06	0.00271827		-4.9568e-06	0.591465		-4.8808e-06	0.5892
-4.61464e-06	0.00290278		-4.9564e-06	0.592325		-4.8804e-06	0.5904
-4.61444e-06	0.00288736		-4.956e-06	0.589315		-4.88e-06	0.5904
-4.61424e-06	0.00287194		-4.9556e-06	0.588455		-4.8796e-06	0.592
-4.61404e-06	0.00285653		-4.9552e-06	0.588885		-4.8792e-06	0.592
-4.61384e-06	0.00244126		-4.9548e-06	0.590175		-4.8788e-06	0.5948
-4.61364e-06	0.00222592		-4.9544e-06	0.588885		-4.8784e-06	0.5904
-4.61344e-06	0.0022105		-4.954e-06	0.588455		-4.878e-06	0.592
-4.61324e-06	0.00199516		-4.9536e-06	0.589745		-4.8776e-06	0.59
-4.61304e-06	0.00177982		-4.9532e-06	0.592755		-4.8772e-06	0.5956
-4.61284e-06	0.0017644		-4.9528e-06	0.590605		-4.8768e-06	0.5936
-4.61264e-06	0.00174898		-4.9524e-06	0.591895		-4.8764e-06	0.5944
-4.61244e-06	0.00173357		-4.952e-06	0.589745		-4.876e-06	0.5924
-4.61224e-06	0.002118		-4.9516e-06	0.591895		-4.8756e-06	0.5904
-4.61204e-06	0.00210258		-4.9512e-06	0.588885		-4.8752e-06	0.588
-4.61184e-06	0.00208717		-4.9508e-06	0.591465		-4.8748e-06	0.5912
-4.61164e-06	0.00227168		-4.9504e-06	0.591035		-4.8744e-06	0.5908
-4.61144e-06	0.00245619		-4.95e-06	0.592755		-4.874e-06	0.5912
-4.61124e-06	0.00224084		-4.9496e-06	0.589745		-4.8736e-06	0.59
-4.61104e-06	0.00222543		-4.9492e-06	0.591895		-4.8732e-06	0.5924
-4.61084e-06	0.00221001		-4.9488e-06	0.591895		-4.8728e-06	0.5928
-4.61064e-06	0.00199467		-4.9484e-06	0.592755		-4.8724e-06	0.594
-4.61044e-06	0.00197925		-4.948e-06	0.589745		-4.872e-06	0.5892
-4.61024e-06	0.00176391		-4.9476e-06	0.593185		-4.8716e-06	0.5924
-4.61004e-06	0.00154857		-4.9472e-06	0.591895		-4.8712e-06	0.5924
-4.60984e-06	0.00153315		-4.9468e-06	0.590175		-4.8708e-06	0.5924
-4.60964e-06	0.00151773		-4.9464e-06	0.590175		-4.8704e-06	0.592
-4.60944e-06	0.00150232		-4.946e-06	0.591465		-4.87e-06	0.5936
-4.60924e-06	0.00188675		-4.9456e-06	0.591035		-4.8696e-06	0.5936
-4.60904e-06	0.00167141		-4.9452e-06	0.590175		-4.8692e-06	0.5924
-4.60884e-06	0.00145607		-4.9448e-06	0.589745		-4.8688e-06	0.592
-4.60864e-06	0.00164058		-4.9444e-06	0.590605		-4.8684e-06	0.5924
-4.60844e-06	0.00142523		-4.944e-06	0.590175		-4.868e-06	0.5912
-4.60824e-06	0.00120989		-4.9436e-06	0.590605		-4.8676e-06	0.5932
-4.60804e-06	0.0013944		-4.9432e-06	0.589315		-4.8672e-06	0.5912
-4.60784e-06	0.00117906		-4.9428e-06	0.590605		-4.8668e-06	0.5912
-4.60764e-06	0.00116364		-4.9424e-06	0.591035		-4.8664e-06	0.592
-4.60744e-06	0.00154808		-4.942e-06	0.590605		-4.866e-06	0.59
-4.60724e-06	0.00173259		-4.9416e-06	0.588455		-4.8656e-06	0.5896
-4.60704e-06	0.00171717		-4.9412e-06	0.589745		-4.8652e-06	0.594
-4.60684e-06	0.00170175		-4.9408e-06	0.588885		-4.8648e-06	0.592
-4.60664e-06	0.00168634		-4.9404e-06	0.588455		-4.8644e-06	0.5924
-4.60644e-06	0.00167092		-4.94e-06	0.587595		-4.864e-06	0.5936
-4.60624e-06	0.00185543		-4.9396e-06	0.588885		-4.8636e-06	0.5972
-4.60604e-06	0.00184001		-4.9392e-06	0.587165		-4.8632e-06	0.5924
-4.60584e-06	0.00162467		-4.9388e-06	0.589315		-4.8628e-06	0.592
-4.60564e-06	0.00160925		-4.9384e-06	0.588455		-4.8624e-06	0.5908
-4.60544e-06	0.00159384		-4.938e-06	0.588885		-4.862e-06	0.592
-4.60524e-06	0.0013785		-4.9376e-06	0.588885		-4.8616e-06	0.59
-4.60504e-06	0.00116315		-4.9372e-06	0.588885		-4.8612e-06	0.5928
-4.60484e-06	0.00114774		-4.9368e-06	0.587165		-4.8608e-06	0.5928
-4.60464e-06	0.00113232		-4.9364e-06	0.591465		-4.8604e-06	0.5944
-4.60444e-06	0.0011169		-4.936e-06	0.588455		-4.86e-06	0.5908
-4.60424e-06	0.00130141		-4.9356e-06	0.591035		-4.8596e-06	0.5896
-4.60404e-06	0.001286		-4.9352e-06	0.589315		-4.8592e-06	0.5904
-4.60384e-06	0.00147051		-4.9348e-06	0.591035		-4.8588e-06	0.594
-4.60364e-06	0.00145509		-4.9344e-06	0.589315		-4.8584e-06	0.5908
-4.60344e-06	0.00143967		-4.934e-06	0.589745		-4.858e-06	0.592
-4.60324e-06	0.00142426		-4.9336e-06	0.588455		-4.8576e-06	0.5896
-4.60304e-06	0.00140884		-4.9332e-06	0.588885		-4.8572e-06	0.5944
-4.60284e-06	0.00139342		-4.9328e-06	0.591035		-4.8568e-06	0.5912
-4.60264e-06	0.00137801		-4.9324e-06	0.590605		-4.8564e-06	0.5944
-4.60244e-06	0.00136259		-4.932e-06	0.589315		-4.856e-06	0.5916
-4.60224e-06	0.00134718		-4.9316e-06	0.590175		-4.8556e-06	0.5928
-4.60204e-06	0.00173161		-4.9312e-06	0.589745		-4.8552e-06	0.5908
-4.60184e-06	0.00191612		-4.9308e-06	0.592325		-4.8548e-06	0.5912
-4.60164e-06	0.0019007		-4.9304e-06	0.588455		-4.8544e-06	0.59
-4.60144e-06	0.00188529		-4.93e-06	0.590175		-4.854e-06	0.5916
-4.60124e-06	0.00166994		-4.9296e-06	0.588885		-4.8536e-06	0.5932
-4.60104e-06	0.00185445		-4.9292e-06	0.590605		-4.8532e-06	0.5928
-4.60084e-06	0.00203896		-4.9288e-06	0.589745		-4.8528e-06	0.5924
-4.60064e-06	0.00182362		-4.9284e-06	0.591895		-4.8524e-06	0.5924
-4.60044e-06	0.00160828		-4.928e-06	0.591035		-4.852e-06	0.5928
-4.60024e-06	0.00179279		-4.9276e-06	0.589745		-4.8516e-06	0.5912
-4.60004e-06	0.00177737		-4.9272e-06	0.588455		-4.8512e-06	0.5912
-4.59984e-06	0.00156203		-4.9268e-06	0.589745		-4.8508e-06	0.592
-4.59964e-06	0.00194646		-4.9264e-06	0.590175		-4.8504e-06	0.5924
-4.59944e-06	0.00193105		-4.926e-06	0.590175		-4.85e-06	0.5944
-4.59924e-06	0.00191563		-4.9256e-06	0.587165		-4.8496e-06	0.5916
-4.59904e-06	0.00210014		-4.9252e-06	0.590605		-4.8492e-06	0.5932
-4.59884e-06	0.0018848		-4.9248e-06	0.588885		-4.8488e-06	0.5916
-4.59864e-06	0.00186938		-4.9244e-06	0.590175		-4.8484e-06	0.5924
-4.59844e-06	0.00185396		-4.924e-06	0.589745		-4.848e-06	0.5896
-4.59824e-06	0.00163862		-4.9236e-06	0.588885		-4.8476e-06	0.592
-4.59804e-06	0.0016232		-4.9232e-06	0.588885		-4.8472e-06	0.5924
-4.59784e-06	0.00160779		-4.9228e-06	0.590175		-4.8468e-06	0.592
-4.59764e-06	0.0017923		-4.9224e-06	0.588455		-4.8464e-06	0.5912
-4.59744e-06	0.00177688		-4.922e-06	0.590605		-4.846e-06	0.5932
-4.59724e-06	0.00196139		-4.9216e-06	0.588455		-4.8456e-06	0.592
-4.59704e-06	0.00194597		-4.9212e-06	0.591465		-4.8452e-06	0.5904
-4.59684e-06	0.00193056		-4.9208e-06	0.588025		-4.8448e-06	0.5896
-4.59664e-06	0.00191514		-4.9204e-06	0.588455		-4.8444e-06	0.5924
-4.59644e-06	0.00189973		-4.92e-06	0.588885		-4.844e-06	0.5908
-4.59624e-06	0.00188431		-4.9196e-06	0.590175		-4.8436e-06	0.5916
-4.59604e-06	0.00166897		-4.9192e-06	0.588885		-4.8432e-06	0.5912
-4.59584e-06	0.00165355		-4.9188e-06	0.589745		-4.8428e-06	0.5908
-4.59564e-06	0.00163813		-4.9184e-06	0.590605		-4.8424e-06	0.5876
-4.59544e-06	0.00162272		-4.918e-06	0.592325		-4.842e-06	0.5928
-4.59524e-06	0.0016073		-4.9176e-06	0.589745		-4.8416e-06	0.5904
-4.59504e-06	0.00159188		-4.9172e-06	0.591895		-4.8412e-06	0.5912
-4.59484e-06	0.00157647		-4.9168e-06	0.592755		-4.8408e-06	0.5912
-4.59464e-06	0.00156105		-4.9164e-06	0.592325		-4.8404e-06	0.5908
-4.59444e-06	0.00134571		-4.916e-06	0.590175		-4.84e-06	0.5892
-4.59424e-06	0.00133029		-4.9156e-06	0.592755		-4.8396e-06	0.5908
-4.59404e-06	0.00131488		-4.9152e-06	0.592755		-4.8392e-06	0.5904
-4.59384e-06	0.00109953		-4.9148e-06	0.593615		-4.8388e-06	0.5908
-4.59364e-06	0.000884191		-4.9144e-06	0.591895		-4.8384e-06	0.5888
-4.59344e-06	0.0010687		-4.914e-06	0.593185		-4.838e-06	0.59
-4.59324e-06	0.000853357		-4.9136e-06	0.591895		-4.8376e-06	0.5908
-4.59304e-06	0.000638014		-4.9132e-06	0.593615		-4.8372e-06	0.59
-4.59284e-06	0.000622598		-4.9128e-06	0.593185		-4.8368e-06	0.5904
-4.59264e-06	0.000607182		-4.9124e-06	0.594045		-4.8364e-06	0.5928
-4.59244e-06	0.000991617		-4.912e-06	0.592325		-4.836e-06	0.5928
-4.59224e-06	0.000776274		-4.9116e-06	0.592325		-4.8356e-06	0.5924
-4.59204e-06	0.000760858		-4.9112e-06	0.591465		-4.8352e-06	0.592
-4.59184e-06	0.000945367		-4.9108e-06	0.593185		-4.8348e-06	0.5936
-4.59164e-06	0.000929951		-4.9104e-06	0.590605		-4.8344e-06	0.594
-4.59144e-06	0.000914534		-4.91e-06	0.591895		-4.834e-06	0.5924
-4.59124e-06	0.000699192		-4.9096e-06	0.591035		-4.8336e-06	0.5904
-4.59104e-06	0.000683775		-4.9092e-06	0.592755		-4.8332e-06	0.592
-4.59084e-06	0.000468432		-4.9088e-06	0.592755		-4.8328e-06	0.5924
-4.59064e-06	0.000453016		-4.9084e-06	0.591035		-4.8324e-06	0.5924
-4.59044e-06	0.000637525		-4.908e-06	0.589315		-4.832e-06	0.5924
-4.59024e-06	0.000422183		-4.9076e-06	0.590175		-4.8316e-06	0.5932
-4.59004e-06	0.000606692		-4.9072e-06	0.588025		-4.8312e-06	0.5896
-4.58984e-06	0.000591276		-4.9068e-06	0.591035		-4.8308e-06	0.5916
-4.58964e-06	0.000575859		-4.9064e-06	0.587595		-4.8304e-06	0.5932
-4.58944e-06	0.000560443		-4.906e-06	0.588885		-4.83e-06	0.5944
-4.58924e-06	0.000744952		-4.9056e-06	0.588885		-4.8296e-06	0.5908
-4.58904e-06	0.000729536		-4.9052e-06	0.590175		-4.8292e-06	0.5892
-4.58884e-06	0.000914045		-4.9048e-06	0.587165		-4.8288e-06	0.5872
-4.58864e-06	0.00109855		-4.9044e-06	0.588455		-4.8284e-06	0.5904
-4.58844e-06	0.00108314		-4.904e-06	0.588025		-4.828e-06	0.59
-4.58824e-06	0.00126765		-4.9036e-06	0.588025		-4.8276e-06	0.5904
-4.58804e-06	0.00145216		-4.9032e-06	0.588455		-4.8272e-06	0.59
-4.58784e-06	0.00123681		-4.9028e-06	0.587595		-4.8268e-06	0.5912
-4.58764e-06	0.0012214		-4.9024e-06	0.587595		-4.8264e-06	0.5908
-4.58744e-06	0.00120598		-4.902e-06	0.588885		-4.826e-06	0.594
-4.58724e-06	0.00119056		-4.9016e-06	0.585445		-4.8256e-06	0.5932
-4.58704e-06	0.00117515		-4.9012e-06	0.586305		-4.8252e-06	0.5928
-4.58684e-06	0.00115973		-4.9008e-06	0.587165		-4.8248e-06	0.5916
-4.58664e-06	0.00114432		-4.9004e-06	0.588885		-4.8244e-06	0.5908
-4.58644e-06	0.00132882		-4.9e-06	0.586305		-4.824e-06	0.5892
-4.58624e-06	0.00131341		-4.8996e-06	0.586735		-4.8236e-06	0.5908
-4.58604e-06	0.00129799		-4.8992e-06	0.586305		-4.8232e-06	0.5928
-4.58584e-06	0.00128258		-4.8988e-06	0.589315		-4.8228e-06	0.5936
-4.58564e-06	0.00126716		-4.8984e-06	0.587165		-4.8224e-06	0.5896
-4.58544e-06	0.00125174		-4.898e-06	0.588455		-4.822e-06	0.5912
-4.58524e-06	0.00163618		-4.8976e-06	0.588455		-4.8216e-06	0.5908
-4.58504e-06	0.00182069		-4.8972e-06	0.588455		-4.8212e-06	0.5932
-4.58484e-06	0.0020052		-4.8968e-06	0.588025		-4.8208e-06	0.592
-4.58464e-06	0.00218971		-4.8964e-06	0.589315		-4.8204e-06	0.5944
-4.58444e-06	0.00217429		-4.896e-06	0.589315		-4.82e-06	0.5916
-4.58424e-06	0.00215887		-4.8956e-06	0.589745		-4.8196e-06	0.5928
-4.58404e-06	0.00214346		-4.8952e-06	0.586735		-4.8192e-06	0.5908
-4.58384e-06	0.00212804		-4.8948e-06	0.591035		-4.8188e-06	0.5928
-4.58364e-06	0.00211262		-4.8944e-06	0.589745		-4.8184e-06	0.5932
-4.58344e-06	0.00189728		-4.894e-06	0.589745		-4.818e-06	0.5948
-4.58324e-06	0.00168194		-4.8936e-06	0.588455		-4.8176e-06	0.5888
-4.58304e-06	0.00186645		-4.8932e-06	0.589315		-4.8172e-06	0.5928
-4.58284e-06	0.00185103		-4.8928e-06	0.588025		-4.8168e-06	0.592
-4.58264e-06	0.00183562		-4.8924e-06	0.590175		-4.8164e-06	0.594
-4.58244e-06	0.0018202		-4.892e-06	0.588025		-4.816e-06	0.5916
-4.58224e-06	0.00180478		-4.8916e-06	0.589315		-4.8156e-06	0.5932
-4.58204e-06	0.00138952		-4.8912e-06	0.588885		-4.8152e-06	0.5932
-4.58184e-06	0.0013741		-4.8908e-06	0.589745		-4.8148e-06	0.5952
-4.58164e-06	0.00155861		-4.8904e-06	0.588025		-4.8144e-06	0.5932
-4.58144e-06	0.00174312		-4.89e-06	0.589745		-4.814e-06	0.5964
-4.58124e-06	0.0017277		-4.8896e-06	0.587165		-4.8136e-06	0.5924
-4.58104e-06	0.00191221		-4.8892e-06	0.588455		-4.8132e-06	0.5932
-4.58084e-06	0.00189679		-4.8888e-06	0.586735		-4.8128e-06	0.5916
-4.58064e-06	0.00188138		-4.8884e-06	0.588885		-4.8124e-06	0.5948
-4.58044e-06	0.00206589		-4.888e-06	0.588025		-4.812e-06	0.5952
-4.58024e-06	0.00165062		-4.8876e-06	0.589745		-4.8116e-06	0.5956
-4.58004e-06	0.0016352		-4.8872e-06	0.585875		-4.8112e-06	0.5936
-4.57984e-06	0.00181971		-4.8868e-06	0.588455		-4.8108e-06	0.594
-4.57964e-06	0.0018043		-4.8864e-06	0.588025		-4.8104e-06	0.5928
-4.57944e-06	0.00198881		-4.886e-06	0.588885		-4.81e-06	0.5956
-4.57924e-06	0.00217331		-4.8856e-06	0.586735		-4.8096e-06	0.5948
-4.57904e-06	0.0021579		-4.8852e-06	0.588885		-4.8092e-06	0.592
-4.57884e-06	0.00234241		-4.8848e-06	0.589315		-4.8088e-06	0.5936
-4.57864e-06	0.00252692		-4.8844e-06	0.588025		-4.8084e-06	0.5956
-4.57844e-06	0.0025115		-4.884e-06	0.588455		-4.808e-06	0.5936
-4.57824e-06	0.00269601		-4.8836e-06	0.589745		-4.8076e-06	0.5972
-4.57804e-06	0.00288052		-4.8832e-06	0.588455		-4.8072e-06	0.5936
-4.57784e-06	0.0028651		-4.8828e-06	0.588455		-4.8068e-06	0.594
-4.57764e-06	0.00304961		-4.8824e-06	0.587165		-4.8064e-06	0.5916
-4.57744e-06	0.0030342		-4.882e-06	0.589315		-4.806e-06	0.5936
-4.57724e-06	0.00281885		-4.8816e-06	0.588455		-4.8056e-06	0.592
-4.57704e-06	0.00280344		-4.8812e-06	0.589315		-4.8052e-06	0.5908
-4.57684e-06	0.00278802		-4.8808e-06	0.586305		-4.8048e-06	0.592
-4.57664e-06	0.00237275		-4.8804e-06	0.590605		-4.8044e-06	0.5924
-4.57644e-06	0.00215741		-4.88e-06	0.590175		-4.804e-06	0.5916
-4.57624e-06	0.00214199		-4.8796e-06	0.588885		-4.8036e-06	0.5944
-4.57604e-06	0.0023265		-4.8792e-06	0.591035		-4.8032e-06	0.5944
-4.57584e-06	0.00231109		-4.8788e-06	0.590605		-4.8028e-06	0.5936
-4.57564e-06	0.0024956		-4.8784e-06	0.590605		-4.8024e-06	0.59
-4.57544e-06	0.00248018		-4.878e-06	0.591035		-4.802e-06	0.5936
-4.57524e-06	0.00246476		-4.8776e-06	0.589745		-4.8016e-06	0.5912
-4.57504e-06	0.00264927		-4.8772e-06	0.592325		-4.8012e-06	0.592
-4.57484e-06	0.00283378		-4.8768e-06	0.589745		-4.8008e-06	0.5908
-4.57464e-06	0.00281836		-4.8764e-06	0.591465		-4.8004e-06	0.5908
-4.57444e-06	0.00300287		-4.876e-06	0.589315		-4.8e-06	0.5904
-4.57424e-06	0.00278753		-4.8756e-06	0.591895		-4.7996e-06	0.5932
-4.57404e-06	0.00277211		-4.8752e-06	0.592325		-4.7992e-06	0.5916
-4.57384e-06	0.0027567		-4.8748e-06	0.591895		-4.7988e-06	0.5908
-4.57364e-06	0.00254136		-4.8744e-06	0.588885		-4.7984e-06	0.5928
-4.57344e-06	0.00232601		-4.874e-06	0.590605		-4.798e-06	0.5932
-4.57324e-06	0.00251052		-4.8736e-06	0.588455		-4.7976e-06	0.5904
-4.57304e-06	0.00249511		-4.8732e-06	0.589315		-4.7972e-06	0.5928
-4.57284e-06	0.00227976		-4.8728e-06	0.587165		-4.7968e-06	0.5888
-4.57264e-06	0.00226435		-4.8724e-06	0.588455		-4.7964e-06	0.5904
-4.57244e-06	0.00224893		-4.872e-06	0.589745		-4.796e-06	0.5888
-4.57224e-06	0.00223351		-4.8716e-06	0.589315		-4.7956e-06	0.59
-4.57204e-06	0.0022181		-4.8712e-06	0.588025		-4.7952e-06	0.59
-4.57184e-06	0.00200276		-4.8708e-06	0.589745		-4.7948e-06	0.59
-4.57164e-06	0.00198734		-4.8704e-06	0.589315		-4.7944e-06	0.5912
-4.57144e-06	0.00217185		-4.87e-06	0.589745		-4.794e-06	0.5928
-4.57124e-06	0.00215643		-4.8696e-06	0.586735		-4.7936e-06	0.5884
-4.57104e-06	0.00214102		-4.8692e-06	0.588455		-4.7932e-06	0.5912
-4.57084e-06	0.00192567		-4.8688e-06	0.588455		-4.7928e-06	0.5904
-4.57064e-06	0.00171033		-4.8684e-06	0.588885		-4.7924e-06	0.5928
-4.57044e-06	0.00149499		-4.868e-06	0.586735		-4.792e-06	0.5884
-4.57024e-06	0.0016795		-4.8676e-06	0.587595		-4.7916e-06	0.5892
-4.57004e-06	0.00166408		-4.8672e-06	0.588885		-4.7912e-06	0.5884
-4.56984e-06	0.00144874		-4.8668e-06	0.592325		-4.7908e-06	0.59
-4.56964e-06	0.00143332		-4.8664e-06	0.587595		-4.7904e-06	0.5916
-4.56944e-06	0.00121798		-4.866e-06	0.589315		-4.79e-06	0.592
-4.56924e-06	0.00120256		-4.8656e-06	0.588885		-4.7896e-06	0.5896
-4.56904e-06	0.00118715		-4.8652e-06	0.589745		-4.7892e-06	0.5904
-4.56884e-06	0.00117173		-4.8648e-06	0.588455		-4.7888e-06	0.5908
-4.56864e-06	0.00115631		-4.8644e-06	0.590605		-4.7884e-06	0.5924
-4.56844e-06	0.0011409		-4.864e-06	0.588455		-4.788e-06	0.594
-4.56824e-06	0.00112548		-4.8636e-06	0.589745		-4.7876e-06	0.5956
-4.56804e-06	0.00111006		-4.8632e-06	0.588455		-4.7872e-06	0.5928
-4.56784e-06	0.00109465		-4.8628e-06	0.588885		-4.7868e-06	0.5956
-4.56764e-06	0.00127916		-4.8624e-06	0.589315		-4.7864e-06	0.5924
-4.56744e-06	0.00126374		-4.862e-06	0.592325		-4.786e-06	0.5936
-4.56724e-06	0.00124832		-4.8616e-06	0.591035		-4.7856e-06	0.594
-4.56704e-06	0.00103298		-4.8612e-06	0.591465		-4.7852e-06	0.5948
-4.56684e-06	0.000817638		-4.8608e-06	0.590605		-4.7848e-06	0.592
-4.56664e-06	0.000802222		-4.8604e-06	0.592325		-4.7844e-06	0.5936
-4.56644e-06	0.000786806		-4.86e-06	0.590605		-4.784e-06	0.592
-4.56624e-06	0.000771389		-4.8596e-06	0.591035		-4.7836e-06	0.5936
-4.56604e-06	0.000955899		-4.8592e-06	0.590605		-4.7832e-06	0.5936
-4.56584e-06	0.000940482		-4.8588e-06	0.591895		-4.7828e-06	0.594
-4.56564e-06	0.00112499		-4.8584e-06	0.590175		-4.7824e-06	0.5924
-4.56544e-06	0.0013095		-4.858e-06	0.591035		-4.782e-06	0.5928
-4.56524e-06	0.00129408		-4.8576e-06	0.589745		-4.7816e-06	0.5928
-4.56504e-06	0.00147859		-4.8572e-06	0.589745		-4.7812e-06	0.5932
-4.56484e-06	0.0016631		-4.8568e-06	0.590175		-4.7808e-06	0.592
-4.56464e-06	0.00144776		-4.8564e-06	0.591465		-4.7804e-06	0.5948
-4.56444e-06	0.00163227		-4.856e-06	0.589745		-4.78e-06	0.5936
-4.56424e-06	0.00161685		-4.8556e-06	0.590605		-4.7796e-06	0.5932
-4.56404e-06	0.00140151		-4.8552e-06	0.589745		-4.7792e-06	0.5924
-4.56384e-06	0.00158602		-4.8548e-06	0.589745		-4.7788e-06	0.592
-4.56364e-06	0.00177053		-4.8544e-06	0.588455		-4.7784e-06	0.5908
-4.56344e-06	0.00175511		-4.854e-06	0.589315		-4.778e-06	0.5916
-4.56324e-06	0.00153977		-4.8536e-06	0.587595		-4.7776e-06	0.5936
-4.56304e-06	0.00152435		-4.8532e-06	0.590175		-4.7772e-06	0.5932
-4.56284e-06	0.00150894		-4.8528e-06	0.587595		-4.7768e-06	0.592
-4.56264e-06	0.00129359		-4.8524e-06	0.588455		-4.7764e-06	0.5936
-4.56244e-06	0.00127818		-4.852e-06	0.587165		-4.776e-06	0.59
-4.56224e-06	0.00126276		-4.8516e-06	0.587165		-4.7756e-06	0.5944
-4.56204e-06	0.00124735		-4.8512e-06	0.587595		-4.7752e-06	0.592
-4.56184e-06	0.00123193		-4.8508e-06	0.588885		-4.7748e-06	0.592
-4.56164e-06	0.00141644		-4.8504e-06	0.585875		-4.7744e-06	0.5908
-4.56144e-06	0.00140102		-4.85e-06	0.588455		-4.774e-06	0.5908
-4.56124e-06	0.00138561		-4.8496e-06	0.586305		-4.7736e-06	0.5924
-4.56104e-06	0.00137019		-4.8492e-06	0.588885		-4.7732e-06	0.5952
-4.56084e-06	0.0015547		-4.8488e-06	0.586305		-4.7728e-06	0.5916
-4.56064e-06	0.00153928		-4.8484e-06	0.587595		-4.7724e-06	0.5916
-4.56044e-06	0.00152387		-4.848e-06	0.588885		-4.772e-06	0.5916
-4.56024e-06	0.00150845		-4.8476e-06	0.588025		-4.7716e-06	0.5944
-4.56004e-06	0.00149303		-4.8472e-06	0.587165		-4.7712e-06	0.5912
-4.55984e-06	0.00127769		-4.8468e-06	0.588455		-4.7708e-06	0.594
-4.55964e-06	0.00126227		-4.8464e-06	0.588885		-4.7704e-06	0.5936
-4.55944e-06	0.00124686		-4.846e-06	0.589745		-4.77e-06	0.594
-4.55924e-06	0.00103151		-4.8456e-06	0.588455		-4.7696e-06	0.5912
-4.55904e-06	0.0010161		-4.8452e-06	0.590175		-4.7692e-06	0.5924
-4.55884e-06	0.00120061		-4.8448e-06	0.589315		-4.7688e-06	0.5916
-4.55864e-06	0.00118519		-4.8444e-06	0.590605		-4.7684e-06	0.5944
-4.55844e-06	0.000969849		-4.844e-06	0.586735		-4.768e-06	0.5932
-4.55824e-06	0.00115436		-4.8436e-06	0.589745		-4.7676e-06	0.5936
-4.55804e-06	0.000939015		-4.8432e-06	0.591035		-4.7672e-06	0.5932
-4.55784e-06	0.000723672		-4.8428e-06	0.590605		-4.7668e-06	0.594
-4.55764e-06	0.000908182		-4.8424e-06	0.588455		-4.7664e-06	0.5932
-4.55744e-06	0.000692839		-4.842e-06	0.588885		-4.766e-06	0.5932
-4.55724e-06	0.000877348		-4.8416e-06	0.589315		-4.7656e-06	0.5904
-4.55704e-06	0.00106186		-4.8412e-06	0.591465		-4.7652e-06	0.5908
-4.55684e-06	0.00104644		-4.8408e-06	0.590175		-4.7648e-06	0.59
-4.55664e-06	0.00123095		-4.8404e-06	0.589315		-4.7644e-06	0.5912
-4.55644e-06	0.00161539		-4.84e-06	0.588885		-4.764e-06	0.5912
-4.55624e-06	0.00179989		-4.8396e-06	0.590605		-4.7636e-06	0.5912
-4.55604e-06	0.00158455		-4.8392e-06	0.588455		-4.7632e-06	0.5916
-4.55584e-06	0.00176906		-4.8388e-06	0.591465		-4.7628e-06	0.5928
-4.55564e-06	0.00175365		-4.8384e-06	0.588885		-4.7624e-06	0.5928
-4.55544e-06	0.00173823		-4.838e-06	0.590175		-4.762e-06	0.5908
-4.55524e-06	0.00212266		-4.8376e-06	0.587595		-4.7616e-06	0.5908
-4.55504e-06	0.00210725		-4.8372e-06	0.590605		-4.7612e-06	0.5944
-4.55484e-06	0.00229176		-4.8368e-06	0.590175		-4.7608e-06	0.5928
-4.55464e-06	0.00247627		-4.8364e-06	0.591035		-4.7604e-06	0.5916
-4.55444e-06	0.00266078		-4.836e-06	0.589745		-4.76e-06	0.5916
-4.55424e-06	0.00284528		-4.8356e-06	0.591465		-4.7596e-06	0.594
-4.55404e-06	0.00282987		-4.8352e-06	0.591035		-4.7592e-06	0.5912
-4.55384e-06	0.00281445		-4.8348e-06	0.591465		-4.7588e-06	0.5904
-4.55364e-06	0.00279904		-4.8344e-06	0.588025		-4.7584e-06	0.59
-4.55344e-06	0.00298354		-4.834e-06	0.590605		-4.758e-06	0.5916
-4.55324e-06	0.00296813		-4.8336e-06	0.588885		-4.7576e-06	0.5912
-4.55304e-06	0.00275279		-4.8332e-06	0.592755		-4.7572e-06	0.5924
-4.55284e-06	0.00293729		-4.8328e-06	0.591465		-4.7568e-06	0.5904
-4.55264e-06	0.0031218		-4.8324e-06	0.591465		-4.7564e-06	0.5904
-4.55244e-06	0.00310639		-4.832e-06	0.591035		-4.756e-06	0.5904
-4.55224e-06	0.00309097		-4.8316e-06	0.592755		-4.7556e-06	0.5912
-4.55204e-06	0.00307556		-4.8312e-06	0.589745		-4.7552e-06	0.588
-4.55184e-06	0.00326006		-4.8308e-06	0.592325		-4.7548e-06	0.5888
-4.55164e-06	0.00344457		-4.8304e-06	0.592755		-4.7544e-06	0.5884
-4.55144e-06	0.00322923		-4.83e-06	0.591895		-4.754e-06	0.5908
-4.55124e-06	0.00321381		-4.8296e-06	0.590175		-4.7536e-06	0.5932
-4.55104e-06	0.00339832		-4.8292e-06	0.593615		-4.7532e-06	0.5924
-4.55084e-06	0.00358283		-4.8288e-06	0.590175		-4.7528e-06	0.5876
-4.55064e-06	0.00336749		-4.8284e-06	0.592325		-4.7524e-06	0.5916
-4.55044e-06	0.00335207		-4.828e-06	0.591465		-4.752e-06	0.59
-4.55024e-06	0.00333666		-4.8276e-06	0.593185		-4.7516e-06	0.5932
-4.55004e-06	0.00332124		-4.8272e-06	0.590175		-4.7512e-06	0.5932
-4.54984e-06	0.00350575		-4.8268e-06	0.592325		-4.7508e-06	0.5904
-4.54964e-06	0.00349033		-4.8264e-06	0.591035		-4.7504e-06	0.5908
-4.54944e-06	0.00367484		-4.826e-06	0.591465		-4.75e-06	0.5936
-4.54924e-06	0.00405928		-4.8256e-06	0.591465		-4.7496e-06	0.5924
-4.54904e-06	0.00364401		-4.8252e-06	0.591035		-4.7492e-06	0.5916
-4.54884e-06	0.00362859		-4.8248e-06	0.587165		-4.7488e-06	0.5904
-4.54864e-06	0.00361318		-4.8244e-06	0.590175		-4.7484e-06	0.5932
-4.54844e-06	0.00299799		-4.824e-06	0.589745		-4.748e-06	0.592
-4.54824e-06	0.00278264		-4.8236e-06	0.589745		-4.7476e-06	0.5924
-4.54804e-06	0.0025673		-4.8232e-06	0.588025		-4.7472e-06	0.5892
-4.54784e-06	0.00235196		-4.8228e-06	0.588455		-4.7468e-06	0.5936
-4.54764e-06	0.00233654		-4.8224e-06	0.588455		-4.7464e-06	0.5916
-4.54744e-06	0.00252105		-4.822e-06	0.589315		-4.746e-06	0.5936
-4.54724e-06	0.00250563		-4.8216e-06	0.587165		-4.7456e-06	0.5916
-4.54704e-06	0.00269014		-4.8212e-06	0.588455		-4.7452e-06	0.5908
-4.54684e-06	0.00287465		-4.8208e-06	0.587595		-4.7448e-06	0.5912
-4.54664e-06	0.00285924		-4.8204e-06	0.588025		-4.7444e-06	0.592
-4.54644e-06	0.00284382		-4.82e-06	0.586305		-4.744e-06	0.5904
-4.54624e-06	0.0028284		-4.8196e-06	0.587595		-4.7436e-06	0.5948
-4.54604e-06	0.00261306		-4.8192e-06	0.587595		-4.7432e-06	0.5928
-4.54584e-06	0.00259764		-4.8188e-06	0.588885		-4.7428e-06	0.5932
-4.54564e-06	0.00278215		-4.8184e-06	0.586305		-4.7424e-06	0.5916
-4.54544e-06	0.00256681		-4.818e-06	0.588455		-4.742e-06	0.5924
-4.54524e-06	0.00235147		-4.8176e-06	0.587595		-4.7416e-06	0.592
-4.54504e-06	0.00253598		-4.8172e-06	0.589315		-4.7412e-06	0.5928
-4.54484e-06	0.00252056		-4.8168e-06	0.587165		-4.7408e-06	0.5928
-4.54464e-06	0.00250514		-4.8164e-06	0.588885		-4.7404e-06	0.5956
-4.54444e-06	0.00268965		-4.816e-06	0.588025		-4.74e-06	0.5952
-4.54424e-06	0.00267424		-4.8156e-06	0.589315		-4.7396e-06	0.594
-4.54404e-06	0.00285875		-4.8152e-06	0.587165		-4.7392e-06	0.5892
-4.54384e-06	0.00304326		-4.8148e-06	0.590175		-4.7388e-06	0.5892
-4.54364e-06	0.00302784		-4.8144e-06	0.588455		-4.7384e-06	0.5884
-4.54344e-06	0.00261257		-4.814e-06	0.591035		-4.738e-06	0.5924
-4.54324e-06	0.00279708		-4.8136e-06	0.590175		-4.7376e-06	0.5892
-4.54304e-06	0.00278166		-4.8132e-06	0.590605		-4.7372e-06	0.592
-4.54284e-06	0.00276625		-4.8128e-06	0.590175		-4.7368e-06	0.5912
-4.54264e-06	0.00295076		-4.8124e-06	0.592755		-4.7364e-06	0.5908
-4.54244e-06	0.00293534		-4.812e-06	0.589315		-4.736e-06	0.592
-4.54224e-06	0.00291992		-4.8116e-06	0.590605		-4.7356e-06	0.5904
-4.54204e-06	0.00330436		-4.8112e-06	0.591895		-4.7352e-06	0.5904
-4.54184e-06	0.00328894		-4.8108e-06	0.590605		-4.7348e-06	0.5912
-4.54164e-06	0.00347345		-4.8104e-06	0.590175		-4.7344e-06	0.5884
-4.54144e-06	0.00385789		-4.81e-06	0.591035		-4.734e-06	0.59
-4.54124e-06	0.00384247		-4.8096e-06	0.589745		-4.7336e-06	0.5932
-4.54104e-06	0.00382706		-4.8092e-06	0.590605		-4.7332e-06	0.5936
-4.54084e-06	0.00401156		-4.8088e-06	0.588025		-4.7328e-06	0.59
-4.54064e-06	0.00399615		-4.8084e-06	0.589745		-4.7324e-06	0.5904
-4.54044e-06	0.00398073		-4.808e-06	0.592325		-4.732e-06	0.5888
-4.54024e-06	0.00416524		-4.8076e-06	0.590175		-4.7316e-06	0.5908
-4.54004e-06	0.0039499		-4.8072e-06	0.588455		-4.7312e-06	0.588
-4.53984e-06	0.00393448		-4.8068e-06	0.589315		-4.7308e-06	0.59
-4.53964e-06	0.00411899		-4.8064e-06	0.588025		-4.7304e-06	0.5916
-4.53944e-06	0.00410358		-4.806e-06	0.591035		-4.73e-06	0.5928
-4.53924e-06	0.00408816		-4.8056e-06	0.588885		-4.7296e-06	0.59
-4.53904e-06	0.00427267		-4.8052e-06	0.587595		-4.7292e-06	0.5912
-4.53884e-06	0.00425725		-4.8048e-06	0.586735		-4.7288e-06	0.5908
-4.53864e-06	0.00404191		-4.8044e-06	0.588455		-4.7284e-06	0.5932
-4.53844e-06	0.00402649		-4.804e-06	0.585875		-4.728e-06	0.5904
-4.53824e-06	0.00401108		-4.8036e-06	0.585445		-4.7276e-06	0.5924
-4.53804e-06	0.00399566		-4.8032e-06	0.586305		-4.7272e-06	0.5908
-4.53784e-06	0.00418017		-4.8028e-06	0.586735		-4.7268e-06	0.5912
-4.53764e-06	0.00396483		-4.8024e-06	0.585445		-4.7264e-06	0.59
-4.53744e-06	0.00394941		-4.802e-06	0.586735		-4.726e-06	0.592
-4.53724e-06	0.00393399		-4.8016e-06	0.585875		-4.7256e-06	0.592
-4.53704e-06	0.00391858		-4.8012e-06	0.587165		-4.7252e-06	0.5924
-4.53684e-06	0.00390316		-4.8008e-06	0.586305		-4.7248e-06	0.5908
-4.53664e-06	0.00388774		-4.8004e-06	0.587165		-4.7244e-06	0.5916
-4.53644e-06	0.00387233		-4.8e-06	0.585875		-4.724e-06	0.5924
-4.53624e-06	0.00365699		-4.7996e-06	0.586735		-4.7236e-06	0.596
-4.53604e-06	0.00384149		-4.7992e-06	0.585875		-4.7232e-06	0.592
-4.53584e-06	0.00382608		-4.7988e-06	0.585875		-4.7228e-06	0.5928
-4.53564e-06	0.00401059		-4.7984e-06	0.585445		-4.7224e-06	0.5932
-4.53544e-06	0.0041951		-4.798e-06	0.588025		-4.722e-06	0.596
-4.53524e-06	0.00437961		-4.7976e-06	0.585875		-4.7216e-06	0.5936
-4.53504e-06	0.00416426		-4.7972e-06	0.587165		-4.7212e-06	0.5928
-4.53484e-06	0.00414885		-4.7968e-06	0.587595		-4.7208e-06	0.5908
-4.53464e-06	0.00413343		-4.7964e-06	0.589315		-4.7204e-06	0.5928
-4.53444e-06	0.00411801		-4.796e-06	0.585445		-4.72e-06	0.5924
-4.53424e-06	0.00430252		-4.7956e-06	0.587595		-4.7196e-06	0.5936
-4.53404e-06	0.00388726		-4.7952e-06	0.586735		-4.7192e-06	0.59
-4.53384e-06	0.00387184		-4.7948e-06	0.589315		-4.7188e-06	0.5924
-4.53364e-06	0.00385642		-4.7944e-06	0.587165		-4.7184e-06	0.5928
-4.53344e-06	0.00384101		-4.794e-06	0.588885		-4.718e-06	0.5944
-4.53324e-06	0.00382559		-4.7936e-06	0.588885		-4.7176e-06	0.592
-4.53304e-06	0.00381017		-4.7932e-06	0.592325		-4.7172e-06	0.5936
-4.53284e-06	0.00379476		-4.7928e-06	0.587595		-4.7168e-06	0.5912
-4.53264e-06	0.00357942		-4.7924e-06	0.589315		-4.7164e-06	0.5936
-4.53244e-06	0.00376392		-4.792e-06	0.588885		-4.716e-06	0.5936
-4.53224e-06	0.00374851		-4.7916e-06	0.590175		-4.7156e-06	0.5924
-4.53204e-06	0.00373309		-4.7912e-06	0.589315		-4.7152e-06	0.5908
-4.53184e-06	0.00371768		-4.7908e-06	0.589315		-4.7148e-06	0.5908
-4.53164e-06	0.00370226		-4.7904e-06	0.589745		-4.7144e-06	0.5908
-4.53144e-06	0.00368684		-4.79e-06	0.589745		-4.714e-06	0.5912
-4.53124e-06	0.00387135		-4.7896e-06	0.587165		-4.7136e-06	0.5884
-4.53104e-06	0.00385594		-4.7892e-06	0.590175		-4.7132e-06	0.5916
-4.53084e-06	0.00384052		-4.7888e-06	0.586305		-4.7128e-06	0.594
-4.53064e-06	0.00402503		-4.7884e-06	0.590605		-4.7124e-06	0.5936
-4.53044e-06	0.00400961		-4.788e-06	0.588455		-4.712e-06	0.5928
-4.53024e-06	0.00379427		-4.7876e-06	0.588455		-4.7116e-06	0.5924
-4.53004e-06	0.00397878		-4.7872e-06	0.588885		-4.7112e-06	0.5892
-4.52984e-06	0.00396336		-4.7868e-06	0.589745		-4.7108e-06	0.5912
-4.52964e-06	0.00394795		-4.7864e-06	0.588025		-4.7104e-06	0.5896
-4.52944e-06	0.00413246		-4.786e-06	0.587165		-4.71e-06	0.5912
-4.52924e-06	0.00391711		-4.7856e-06	0.588025		-4.7096e-06	0.59
-4.52904e-06	0.0039017		-4.7852e-06	0.588455		-4.7092e-06	0.5924
-4.52884e-06	0.00408621		-4.7848e-06	0.585015		-4.7088e-06	0.5928
-4.52864e-06	0.00367094		-4.7844e-06	0.588455		-4.7084e-06	0.5912
-4.52844e-06	0.00365552		-4.784e-06	0.588025		-4.708e-06	0.5888
-4.52824e-06	0.00344018		-4.7836e-06	0.588455		-4.7076e-06	0.5904
-4.52804e-06	0.00362469		-4.7832e-06	0.585875		-4.7072e-06	0.59
-4.52784e-06	0.00360927		-4.7828e-06	0.586305		-4.7068e-06	0.592
-4.52764e-06	0.00339393		-4.7824e-06	0.585875		-4.7064e-06	0.592
-4.52744e-06	0.00337851		-4.782e-06	0.586735		-4.706e-06	0.592
-4.52724e-06	0.00316317		-4.7816e-06	0.585875		-4.7056e-06	0.59
-4.52704e-06	0.00334768		-4.7812e-06	0.585875		-4.7052e-06	0.5916
-4.52684e-06	0.00333226		-4.7808e-06	0.587595		-4.7048e-06	0.5892
-4.52664e-06	0.00331685		-4.7804e-06	0.589315		-4.7044e-06	0.5912
-4.52644e-06	0.00350136		-4.78e-06	0.587165		-4.704e-06	0.5912
-4.52624e-06	0.00368586		-4.7796e-06	0.588885		-4.7036e-06	0.5932
-4.52604e-06	0.00367045		-4.7792e-06	0.588025		-4.7032e-06	0.5932
-4.52584e-06	0.00385496		-4.7788e-06	0.589745		-4.7028e-06	0.5924
-4.52564e-06	0.00383954		-4.7784e-06	0.588455		-4.7024e-06	0.5884
-4.52544e-06	0.00402405		-4.778e-06	0.590175		-4.702e-06	0.5912
-4.52524e-06	0.00420856		-4.7776e-06	0.589315		-4.7016e-06	0.5908
-4.52504e-06	0.00419314		-4.7772e-06	0.591895		-4.7012e-06	0.5944
-4.52484e-06	0.00417773		-4.7768e-06	0.589745		-4.7008e-06	0.5916
-4.52464e-06	0.00436224		-4.7764e-06	0.590605		-4.7004e-06	0.5956
-4.52444e-06	0.00434682		-4.776e-06	0.589315		-4.7e-06	0.5936
-4.52424e-06	0.0043314		-4.7756e-06	0.590175		-4.6996e-06	0.5952
-4.52404e-06	0.00451591		-4.7752e-06	0.589315		-4.6992e-06	0.594
-4.52384e-06	0.0045005		-4.7748e-06	0.590175		-4.6988e-06	0.5944
-4.52364e-06	0.00448508		-4.7744e-06	0.590175		-4.6984e-06	0.5932
-4.52344e-06	0.00446966		-4.774e-06	0.592755		-4.698e-06	0.5952
-4.52324e-06	0.00445425		-4.7736e-06	0.590175		-4.6976e-06	0.5908
-4.52304e-06	0.00443883		-4.7732e-06	0.592325		-4.6972e-06	0.5932
-4.52284e-06	0.00442341		-4.7728e-06	0.591465		-4.6968e-06	0.5912
-4.52264e-06	0.004408		-4.7724e-06	0.590605		-4.6964e-06	0.5948
-4.52244e-06	0.00419266		-4.772e-06	0.591035		-4.696e-06	0.5916
-4.52224e-06	0.00417724		-4.7716e-06	0.593615		-4.6956e-06	0.5944
-4.52204e-06	0.0039619		-4.7712e-06	0.592755		-4.6952e-06	0.5928
-4.52184e-06	0.00394648		-4.7708e-06	0.593185		-4.6948e-06	0.5928
-4.52164e-06	0.00413099		-4.7704e-06	0.591465		-4.6944e-06	0.5908
-4.52144e-06	0.00411557		-4.77e-06	0.592325		-4.694e-06	0.5908
-4.52124e-06	0.00410016		-4.7696e-06	0.592325		-4.6936e-06	0.5924
-4.52104e-06	0.00428467		-4.7692e-06	0.592325		-4.6932e-06	0.5936
-4.52084e-06	0.0046691		-4.7688e-06	0.592325		-4.6928e-06	0.592
-4.52064e-06	0.00465369		-4.7684e-06	0.591895		-4.6924e-06	0.5924
-4.52044e-06	0.00503812		-4.768e-06	0.591035		-4.692e-06	0.5924
-4.52024e-06	0.00522263		-4.7676e-06	0.592755		-4.6916e-06	0.5904
-4.52004e-06	0.00540714		-4.7672e-06	0.589315		-4.6912e-06	0.5904
-4.51984e-06	0.00579157		-4.7668e-06	0.591895		-4.6908e-06	0.5936
-4.51964e-06	0.00557623		-4.7664e-06	0.591465		-4.6904e-06	0.5908
-4.51944e-06	0.00536089		-4.766e-06	0.591895		-4.69e-06	0.5928
-4.51924e-06	0.00534547		-4.7656e-06	0.591895		-4.6896e-06	0.5928
-4.51904e-06	0.00533006		-4.7652e-06	0.592755		-4.6892e-06	0.5932
-4.51884e-06	0.00511471		-4.7648e-06	0.591465		-4.6888e-06	0.5904
-4.51864e-06	0.0050993		-4.7644e-06	0.591465		-4.6884e-06	0.59
-4.51844e-06	0.00508388		-4.764e-06	0.589315		-4.688e-06	0.5896
-4.51824e-06	0.00526839		-4.7636e-06	0.593615		-4.6876e-06	0.5916
-4.51804e-06	0.00565283		-4.7632e-06	0.590605		-4.6872e-06	0.5908
-4.51784e-06	0.00583733		-4.7628e-06	0.591895		-4.6868e-06	0.59
-4.51764e-06	0.00582192		-4.7624e-06	0.590605		-4.6864e-06	0.5868
-4.51744e-06	0.00620635		-4.762e-06	0.590605		-4.686e-06	0.5904
-4.51724e-06	0.00639086		-4.7616e-06	0.590175		-4.6856e-06	0.5904
-4.51704e-06	0.00617552		-4.7612e-06	0.591895		-4.6852e-06	0.59
-4.51684e-06	0.00636003		-4.7608e-06	0.590605		-4.6848e-06	0.5888
-4.51664e-06	0.00634461		-4.7604e-06	0.591895		-4.6844e-06	0.5884
-4.51644e-06	0.0063292		-4.76e-06	0.589745		-4.684e-06	0.5888
-4.51624e-06	0.00651371		-4.7596e-06	0.590605		-4.6836e-06	0.5908
-4.51604e-06	0.00669821		-4.7592e-06	0.589745		-4.6832e-06	0.5892
-4.51584e-06	0.0066828		-4.7588e-06	0.591465		-4.6828e-06	0.5916
-4.51564e-06	0.00686731		-4.7584e-06	0.590605		-4.6824e-06	0.59
-4.51544e-06	0.00705182		-4.758e-06	0.591895		-4.682e-06	0.5904
-4.51524e-06	0.00723633		-4.7576e-06	0.588455		-4.6816e-06	0.5904
-4.51504e-06	0.00762076		-4.7572e-06	0.592755		-4.6812e-06	0.5912
-4.51484e-06	0.00760535		-4.7568e-06	0.591465		-4.6808e-06	0.5932
-4.51464e-06	0.00758993		-4.7564e-06	0.591035		-4.6804e-06	0.5912
-4.51444e-06	0.00777444		-4.756e-06	0.588455		-4.68e-06	0.592
-4.51424e-06	0.00775902		-4.7556e-06	0.591035		-4.6796e-06	0.5932
-4.51404e-06	0.00774361		-4.7552e-06	0.589745		-4.6792e-06	0.5912
-4.51384e-06	0.00792811		-4.7548e-06	0.591035		-4.6788e-06	0.5924
-4.51364e-06	0.0079127		-4.7544e-06	0.587595		-4.6784e-06	0.5916
-4.51344e-06	0.00789728		-4.754e-06	0.592755		-4.678e-06	0.5932
-4.51324e-06	0.00788187		-4.7536e-06	0.591035		-4.6776e-06	0.5924
-4.51304e-06	0.00766652		-4.7532e-06	0.591465		-4.6772e-06	0.5928
-4.51284e-06	0.00765111		-4.7528e-06	0.589315		-4.6768e-06	0.5928
-4.51264e-06	0.00763569		-4.7524e-06	0.591035		-4.6764e-06	0.5964
-4.51244e-06	0.00742035		-4.752e-06	0.590605		-4.676e-06	0.5928
-4.51224e-06	0.00740493		-4.7516e-06	0.591465		-4.6756e-06	0.5932
-4.51204e-06	0.00758944		-4.7512e-06	0.590175		-4.6752e-06	0.592
-4.51184e-06	0.00777395		-4.7508e-06	0.591465		-4.6748e-06	0.5924
-4.51164e-06	0.00775853		-4.7504e-06	0.591035		-4.6744e-06	0.592
-4.51144e-06	0.00774312		-4.75e-06	0.591465		-4.674e-06	0.592
-4.51124e-06	0.0077277		-4.7496e-06	0.591465		-4.6736e-06	0.5916
-4.51104e-06	0.00771228		-4.7492e-06	0.592325		-4.6732e-06	0.5916
-4.51084e-06	0.00769687		-4.7488e-06	0.592755		-4.6728e-06	0.5928
-4.51064e-06	0.00768145		-4.7484e-06	0.591465		-4.6724e-06	0.5916
-4.51044e-06	0.00766603		-4.748e-06	0.591035		-4.672e-06	0.5932
-4.51024e-06	0.00785054		-4.7476e-06	0.592325		-4.6716e-06	0.5932
-4.51004e-06	0.00783513		-4.7472e-06	0.592325		-4.6712e-06	0.5896
-4.50984e-06	0.00781971		-4.7468e-06	0.594045		-4.6708e-06	0.5912
-4.50964e-06	0.0078043		-4.7464e-06	0.591465		-4.6704e-06	0.5912
-4.50944e-06	0.00758895		-4.746e-06	0.592325		-4.67e-06	0.5952
-4.50924e-06	0.00737361		-4.7456e-06	0.591465		-4.6696e-06	0.5944
-4.50904e-06	0.00735819		-4.7452e-06	0.592755		-4.6692e-06	0.5948
-4.50884e-06	0.00734278		-4.7448e-06	0.592325		-4.6688e-06	0.594
-4.50864e-06	0.00752729		-4.7444e-06	0.591465		-4.6684e-06	0.5944
-4.50844e-06	0.0077118		-4.744e-06	0.592755		-4.668e-06	0.5912
-4.50824e-06	0.0078963		-4.7436e-06	0.592325		-4.6676e-06	0.5904
-4.50804e-06	0.00788089		-4.7432e-06	0.590605		-4.6672e-06	0.5904
-4.50784e-06	0.0080654		-4.7428e-06	0.591895		-4.6668e-06	0.596
-4.50764e-06	0.00765013		-4.7424e-06	0.591895		-4.6664e-06	0.592
-4.50744e-06	0.00763471		-4.742e-06	0.593615		-4.666e-06	0.5908
-4.50724e-06	0.00781922		-4.7416e-06	0.591035		-4.6656e-06	0.592
-4.50704e-06	0.00780381		-4.7412e-06	0.593615		-4.6652e-06	0.592
-4.50684e-06	0.00778839		-4.7408e-06	0.592755		-4.6648e-06	0.5916
-4.50664e-06	0.00777297		-4.7404e-06	0.591035		-4.6644e-06	0.592
-4.50644e-06	0.00795748		-4.74e-06	0.590605		-4.664e-06	0.5916
-4.50624e-06	0.00794207		-4.7396e-06	0.590605		-4.6636e-06	0.5936
-4.50604e-06	0.00792665		-4.7392e-06	0.591035		-4.6632e-06	0.5916
-4.50584e-06	0.00771131		-4.7388e-06	0.591465		-4.6628e-06	0.5944
-4.50564e-06	0.00769589		-4.7384e-06	0.588455		-4.6624e-06	0.5912
-4.50544e-06	0.00768048		-4.738e-06	0.590605		-4.662e-06	0.5912
-4.50524e-06	0.00746513		-4.7376e-06	0.591035		-4.6616e-06	0.5888
-4.50504e-06	0.00744972		-4.7372e-06	0.591895		-4.6612e-06	0.5904
-4.50484e-06	0.00763423		-4.7368e-06	0.589315		-4.6608e-06	0.5896
-4.50464e-06	0.00741888		-4.7364e-06	0.591895		-4.6604e-06	0.592
-4.50444e-06	0.00740347		-4.736e-06	0.589315		-4.66e-06	0.5904
-4.50424e-06	0.00758798		-4.7356e-06	0.589745		-4.6596e-06	0.592
-4.50404e-06	0.00737263		-4.7352e-06	0.588885		-4.6592e-06	0.592
-4.50384e-06	0.00735722		-4.7348e-06	0.590605		-4.6588e-06	0.5912
-4.50364e-06	0.00754173		-4.7344e-06	0.589315		-4.6584e-06	0.592
-4.50344e-06	0.00732638		-4.734e-06	0.589315		-4.658e-06	0.5896
-4.50324e-06	0.00731097		-4.7336e-06	0.586305		-4.6576e-06	0.5896
-4.50304e-06	0.00729555		-4.7332e-06	0.588885		-4.6572e-06	0.5912
-4.50284e-06	0.00728013		-4.7328e-06	0.587165		-4.6568e-06	0.59
-4.50264e-06	0.00726472		-4.7324e-06	0.589745		-4.6564e-06	0.5916
-4.50244e-06	0.00744923		-4.732e-06	0.586305		-4.656e-06	0.592
-4.50224e-06	0.00723388		-4.7316e-06	0.589745		-4.6556e-06	0.5948
-4.50204e-06	0.00721847		-4.7312e-06	0.587595		-4.6552e-06	0.5924
-4.50184e-06	0.0076029		-4.7308e-06	0.589745		-4.6548e-06	0.5936
-4.50164e-06	0.00758749		-4.7304e-06	0.586735		-4.6544e-06	0.5928
-4.50144e-06	0.00757207		-4.73e-06	0.588455		-4.654e-06	0.5928
-4.50124e-06	0.00755665		-4.7296e-06	0.588455		-4.6536e-06	0.5916
-4.50104e-06	0.00754124		-4.7292e-06	0.589745		-4.6532e-06	0.5928
-4.50084e-06	0.00752582		-4.7288e-06	0.588025		-4.6528e-06	0.5932
-4.50064e-06	0.0075104		-4.7284e-06	0.587165		-4.6524e-06	0.5936
-4.50044e-06	0.00749499		-4.728e-06	0.586735		-4.652e-06	0.5908
-4.50024e-06	0.0076795		-4.7276e-06	0.587595		-4.6516e-06	0.5912
-4.50004e-06	0.00766408		-4.7272e-06	0.587595		-4.6512e-06	0.592
-4.49984e-06	0.00744874		-4.7268e-06	0.588885		-4.6508e-06	0.5896
-4.49964e-06	0.00743332		-4.7264e-06	0.587595		-4.6504e-06	0.5912
-4.49944e-06	0.00741791		-4.726e-06	0.588455		-4.65e-06	0.5896
-4.49924e-06	0.00740249		-4.7256e-06	0.585445		-4.6496e-06	0.5896
-4.49904e-06	0.00738707		-4.7252e-06	0.588885		-4.6492e-06	0.5932
-4.49884e-06	0.00737166		-4.7248e-06	0.587595		-4.6488e-06	0.586
-4.49864e-06	0.00735624		-4.7244e-06	0.587165		-4.6484e-06	0.5896
-4.49844e-06	0.00734082		-4.724e-06	0.585445		-4.648e-06	0.5912
-4.49824e-06	0.00752533		-4.7236e-06	0.587165		-4.6476e-06	0.592
-4.49804e-06	0.00750992		-4.7232e-06	0.586305		-4.6472e-06	0.5916
-4.49784e-06	0.00729457		-4.7228e-06	0.587165		-4.6468e-06	0.5908
-4.49764e-06	0.00727916		-4.7224e-06	0.584585		-4.6464e-06	0.5904
-4.49744e-06	0.00726374		-4.722e-06	0.588025		-4.646e-06	0.5936
-4.49724e-06	0.00684847		-4.7216e-06	0.587595		-4.6456e-06	0.5928
-4.49704e-06	0.00683306		-4.7212e-06	0.586735		-4.6452e-06	0.5924
-4.49684e-06	0.00701757		-4.7208e-06	0.585875		-4.6448e-06	0.5924
-4.49664e-06	0.00700215		-4.7204e-06	0.588885		-4.6444e-06	0.5924
-4.49644e-06	0.00718666		-4.72e-06	0.588025		-4.644e-06	0.592
-4.49624e-06	0.00717124		-4.7196e-06	0.588025		-4.6436e-06	0.5972
-4.49604e-06	0.00715583		-4.7192e-06	0.586305		-4.6432e-06	0.5928
-4.49584e-06	0.00734034		-4.7188e-06	0.588025		-4.6428e-06	0.5904
-4.49564e-06	0.00712499		-4.7184e-06	0.586735		-4.6424e-06	0.59
-4.49544e-06	0.00690965		-4.718e-06	0.588885		-4.642e-06	0.5916
-4.49524e-06	0.00689423		-4.7176e-06	0.585875		-4.6416e-06	0.5912
-4.49504e-06	0.00687882		-4.7172e-06	0.591035		-4.6412e-06	0.5952
-4.49484e-06	0.0068634		-4.7168e-06	0.588025		-4.6408e-06	0.5936
-4.49464e-06	0.00684799		-4.7164e-06	0.588455		-4.6404e-06	0.59
-4.49444e-06	0.00683257		-4.716e-06	0.587165		-4.64e-06	0.5892
-4.49424e-06	0.00681715		-4.7156e-06	0.587165		-4.6396e-06	0.5932
-4.49404e-06	0.00700166		-4.7152e-06	0.588455		-4.6392e-06	0.5944
-4.49384e-06	0.00698625		-4.7148e-06	0.589315		-4.6388e-06	0.5944
-4.49364e-06	0.0067709		-4.7144e-06	0.585875		-4.6384e-06	0.5936
-4.49344e-06	0.00675549		-4.714e-06	0.589315		-4.638e-06	0.5936
-4.49324e-06	0.00634022		-4.7136e-06	0.589745		-4.6376e-06	0.594
-4.49304e-06	0.0063248		-4.7132e-06	0.589315		-4.6372e-06	0.5952
-4.49284e-06	0.00630939		-4.7128e-06	0.586735		-4.6368e-06	0.5944
-4.49264e-06	0.00609404		-4.7124e-06	0.591035		-4.6364e-06	0.5944
-4.49244e-06	0.00607863		-4.712e-06	0.588455		-4.636e-06	0.5916
-4.49224e-06	0.00626314		-4.7116e-06	0.589745		-4.6356e-06	0.5928
-4.49204e-06	0.00624772		-4.7112e-06	0.589745		-4.6352e-06	0.5928
-4.49184e-06	0.0062323		-4.7108e-06	0.589745		-4.6348e-06	0.5924
-4.49164e-06	0.00641681		-4.7104e-06	0.587595		-4.6344e-06	0.5924
-4.49144e-06	0.0064014		-4.71e-06	0.590605		-4.634e-06	0.5936
-4.49124e-06	0.00618605		-4.7096e-06	0.588885		-4.6336e-06	0.592
-4.49104e-06	0.00637056		-4.7092e-06	0.591895		-4.6332e-06	0.596
-4.49084e-06	0.00615522		-4.7088e-06	0.589315		-4.6328e-06	0.5916
-4.49064e-06	0.00633973		-4.7084e-06	0.590175		-4.6324e-06	0.5928
-4.49044e-06	0.00632431		-4.708e-06	0.588025		-4.632e-06	0.5924
-4.49024e-06	0.0063089		-4.7076e-06	0.590605		-4.6316e-06	0.5924
-4.49004e-06	0.00629348		-4.7072e-06	0.589745		-4.6312e-06	0.5904
-4.48984e-06	0.00627806		-4.7068e-06	0.590605		-4.6308e-06	0.5908
-4.48964e-06	0.00606272		-4.7064e-06	0.588455		-4.6304e-06	0.5896
-4.48944e-06	0.00604731		-4.706e-06	0.590175		-4.63e-06	0.5936
-4.48924e-06	0.00603189		-4.7056e-06	0.588885		-4.6296e-06	0.5912
-4.48904e-06	0.00601647		-4.7052e-06	0.590175		-4.6292e-06	0.5916
-4.48884e-06	0.00600106		-4.7048e-06	0.587165		-4.6288e-06	0.592
-4.48864e-06	0.00598564		-4.7044e-06	0.590605		-4.6284e-06	0.5936
-4.48844e-06	0.00617015		-4.704e-06	0.588885		-4.628e-06	0.5908
-4.48824e-06	0.00635466		-4.7036e-06	0.588885		-4.6276e-06	0.5908
-4.48804e-06	0.00653917		-4.7032e-06	0.587595		-4.6272e-06	0.588
-4.48784e-06	0.00652375		-4.7028e-06	0.588455		-4.6268e-06	0.5908
-4.48764e-06	0.00630841		-4.7024e-06	0.588025		-4.6264e-06	0.5916
-4.48744e-06	0.00629299		-4.702e-06	0.589315		-4.626e-06	0.5932
-4.48724e-06	0.00607765		-4.7016e-06	0.587595		-4.6256e-06	0.59
-4.48704e-06	0.00606223		-4.7012e-06	0.588885		-4.6252e-06	0.5916
-4.48684e-06	0.00624674		-4.7008e-06	0.589315		-4.6248e-06	0.5888
-4.48664e-06	0.00643125		-4.7004e-06	0.590605		-4.6244e-06	0.59
-4.48644e-06	0.00641584		-4.7e-06	0.589745		-4.624e-06	0.5884
-4.48624e-06	0.00660034		-4.6996e-06	0.590605		-4.6236e-06	0.59
-4.48604e-06	0.006385		-4.6992e-06	0.589315		-4.6232e-06	0.5896
-4.48584e-06	0.00636959		-4.6988e-06	0.589745		-4.6228e-06	0.5896
-4.48564e-06	0.00655409		-4.6984e-06	0.588025		-4.6224e-06	0.5868
-4.48544e-06	0.00653868		-4.698e-06	0.590175		-4.622e-06	0.5912
-4.48524e-06	0.00632334		-4.6976e-06	0.589315		-4.6216e-06	0.5912
-4.48504e-06	0.00650784		-4.6972e-06	0.591035		-4.6212e-06	0.5928
-4.48484e-06	0.00669235		-4.6968e-06	0.589315		-4.6208e-06	0.59
-4.48464e-06	0.00687686		-4.6964e-06	0.591895		-4.6204e-06	0.592
-4.48444e-06	0.00706137		-4.696e-06	0.589315		-4.62e-06	0.5892
-4.48424e-06	0.00704596		-4.6956e-06	0.591035		-4.6196e-06	0.5908
-4.48404e-06	0.00723047		-4.6952e-06	0.589745		-4.6192e-06	0.5904
-4.48384e-06	0.00741497		-4.6948e-06	0.591895		-4.6188e-06	0.5924
-4.48364e-06	0.00739956		-4.6944e-06	0.590175		-4.6184e-06	0.5896
-4.48344e-06	0.00738414		-4.694e-06	0.591895		-4.618e-06	0.5912
-4.48324e-06	0.00736873		-4.6936e-06	0.590175		-4.6176e-06	0.5904
-4.48304e-06	0.00715338		-4.6932e-06	0.591465		-4.6172e-06	0.5924
-4.48284e-06	0.00713797		-4.6928e-06	0.588885		-4.6168e-06	0.5936
-4.48264e-06	0.00712255		-4.6924e-06	0.590605		-4.6164e-06	0.5912
-4.48244e-06	0.00710713		-4.692e-06	0.588455		-4.616e-06	0.5916
-4.48224e-06	0.00709172		-4.6916e-06	0.590605		-4.6156e-06	0.5948
-4.48204e-06	0.0070763		-4.6912e-06	0.590605		-4.6152e-06	0.5948
-4.48184e-06	0.00706088		-4.6908e-06	0.590175		-4.6148e-06	0.596
-4.48164e-06	0.00704547		-4.6904e-06	0.589745		-4.6144e-06	0.5936
-4.48144e-06	0.00722998		-4.69e-06	0.590175		-4.614e-06	0.5956
-4.48124e-06	0.00721456		-4.6896e-06	0.588885		-4.6136e-06	0.594
-4.48104e-06	0.00699922		-4.6892e-06	0.591465		-4.6132e-06	0.5948
-4.48084e-06	0.00718373		-4.6888e-06	0.590605		-4.6128e-06	0.5916
-4.48064e-06	0.00716831		-4.6884e-06	0.591895		-4.6124e-06	0.5936
[truncated: 72,379 more rows]

## Sheet: Figure3d
4.2K			5K			6 K			8K
B	M		B	theta_F		B	theta_F		B	theta_F
58.8983	0.530647		3.08384	2.14605		174.463	102.123		0.00220528	51.5867
58.8972	0.530644		3.08582	2.15685		174.462	101.394		0.00240669	51.7011
58.8961	0.530641		3.088	2.16735		174.463	102.08		0.00239626	51.8171
58.8949	0.530638		3.09019	2.18579		174.463	101.621		0.00238583	50.6374
58.8938	0.530636		3.09257	2.20404		174.463	102.228		0.00237539	49.5332
58.8926	0.530634		3.09555	2.22161		174.463	101.903		0.00215311	49.677
58.8916	0.530633		3.09814	2.23922		174.462	101.932		0.00214268	49.8216
58.8905	0.530628		3.10112	2.1932		174.462	102.066		0.00192039	49.1574
58.8894	0.530625		3.10431	2.14711		174.462	102.073		0.00190996	48.5168
58.8883	0.53062		3.10709	2.19731		174.462	101.393		0.00168767	48.7721
58.8872	0.530615		3.11047	2.24729		174.461	101.599		0.00167724	49.031
58.886	0.530608		3.11366	2.25962		174.461	101.502		0.00145495	47.7808
58.885	0.530601		3.11704	2.27189		174.461	102.311		0.00144452	46.6093
58.8838	0.530594		3.12102	2.24461		174.461	101.996		0.00143409	47.3088
58.8828	0.530585		3.125	2.21744		174.46	102.7		0.00142365	48.0351
58.8816	0.530574		3.12979	2.22967		174.46	102.121		0.00162507	48.3163
58.8805	0.530565		3.13437	2.2422		174.46	101.887		0.00161464	48.5999
58.8793	0.530555		3.13915	2.24718		174.459	101.787		0.0016042	49.0944
58.8782	0.530543		3.14454	2.25207		174.46	101.669		0.00159377	49.6043
58.877	0.530532		3.14972	2.30269		174.459	101.777		0.00179519	48.841
58.8759	0.530519		3.1551	2.35311		174.46	101.421		0.0019966	48.1106
58.8747	0.530508		3.16028	2.27469		174.46	101.096		0.00198617	50.0491
58.8736	0.530496		3.16607	2.19595		174.46	101.404		0.00197574	52.2282
58.8723	0.530488		3.17185	2.24589		174.46	101.287		0.0019653	52.5467
58.871	0.53048		3.17743	2.29579		174.459	101.485		0.00216672	52.8701
58.8698	0.530473		3.18321	2.34941		174.459	101.358		0.00236814	52.6829
58.8685	0.530466		3.1894	2.40278		174.459	101.681		0.00214585	52.4965
58.8672	0.530458		3.19578	2.35924		174.458	101.782		0.00213542	52.3347
58.8661	0.53045		3.20216	2.31548		174.458	102.003		0.00170128	52.1743
58.8648	0.530446		3.20854	2.3368		174.458	101.537		0.001479	52.1664
58.8636	0.530436		3.21512	2.35794		174.458	101.89		0.00146857	52.1585
58.8623	0.530428		3.22171	2.33895		174.458	101.8		0.00124628	53.2874
58.861	0.53042		3.22809	2.31991		174.457	101.843		0.0014477	54.5036
58.8597	0.53041		3.23427	2.31715		174.457	101.547		0.00122541	54.1472
58.8585	0.530402		3.24005	2.31454		174.457	101.675		0.00121498	53.798
58.8572	0.530392		3.24644	2.33828		174.456	102.038		0.0014164	51.8389
58.8558	0.530382		3.25302	2.36195		174.456	102.522		0.00140596	50.0802
58.8544	0.530372		3.2596	2.35089		174.456	101.388		0.00160738	50.3623
58.8531	0.530362		3.26578	2.34008		174.456	101.814		0.0013851	50.6503
58.8518	0.530352		3.27216	2.34025		174.455	102.061		0.00137466	49.6912
58.8504	0.530347		3.27875	2.34046		174.455	101.473		0.00136423	48.7821
58.849	0.530341		3.28513	2.36972		174.454	102.415		0.0013538	48.9193
58.8476	0.530335		3.29191	2.39884		174.454	102.903		0.00176706	49.0581
58.8462	0.530329		3.29849	2.38548		174.454	101.601		0.00196848	48.4512
58.845	0.530322		3.30527	2.37205		174.453	102.733		0.0017462	47.8664
58.8437	0.530317		3.31226	2.38488		174.452	102.48		0.00152391	48.2149
58.8423	0.530311		3.31924	2.39771		174.452	101.847		0.00151348	48.572
58.841	0.530304		3.32662	2.41547		174.451	102.192		0.00129119	48.9737
58.8397	0.530298		3.3342	2.43326		174.45	102.043		0.00106891	49.383
58.8384	0.530291		3.34238	2.46316		174.45	102.298		0.00105848	49.5022
58.837	0.530285		3.35077	2.49298		174.449	102.322		0.000836191	49.6224
58.8356	0.530276		3.35935	2.5256		174.448	102.574		0.00103761	49.3568
58.8342	0.530267		3.36873	2.55806		174.447	102.364		0.00102717	49.095
58.8327	0.530256		3.37791	2.46765		174.447	101.572		0.00101674	49.6394
58.8313	0.530247		3.38729	2.37763		174.446	101.918		0.000794456	50.1998
58.8298	0.530239		3.39747	2.41429		174.445	101.563		0.000784023	50.1961
58.8284	0.530229		3.40765	2.45107		174.445	102.25		0.000773589	50.1919
58.8269	0.530219		3.41803	2.46455		174.444	102.004		0.000551304	49.9012
58.8255	0.530209		3.42901	2.4777		174.444	101.876		0.00032902	49.614
58.824	0.530201		3.43999	2.50407		174.443	101.999		0.000318586	49.627
58.8224	0.530194		3.45077	2.53052		174.442	102.37		0.000520004	49.6401
58.8209	0.530187		3.46196	2.49552		174.442	101.704		0.000721421	50.0325
58.8194	0.53018		3.47354	2.46062		174.441	102.396		0.000922838	50.4351
58.8179	0.530174		3.48531	2.505		174.44	102.419		0.000912404	51.0132
58.8163	0.530167		3.49709	2.54961		174.44	101.941		0.000901971	51.6106
58.8148	0.530159		3.50928	2.56843		174.439	101.719		0.000891537	51.7537
58.8133	0.53015		3.52185	2.58699		174.438	101.714		0.00109295	51.8975
58.8119	0.530141		3.53463	2.59307		174.437	101.599		0.00108252	51.0193
58.8104	0.530133		3.54722	2.59933		174.437	101.565		0.00128394	50.1842
58.8088	0.530125		3.55999	2.57412		174.436	101.45		0.0012735	49.3487
58.8072	0.530115		3.57278	2.54903		174.435	102.124		0.00126307	48.5458
58.8056	0.530104		3.58556	2.55131		174.434	102.019		0.00125264	48.3075
58.804	0.530094		3.59813	2.55378		174.433	102.488		0.00145405	48.0733
58.8025	0.530082		3.61111	2.5898		174.433	101.358		0.00144362	48.1777
58.801	0.530072		3.62449	2.62545		174.432	101.478		0.00143319	48.2835
58.7994	0.530061		3.63787	2.64453		174.431	101.835		0.00142275	47.9033
58.7977	0.530052		3.65125	2.66374		174.43	102.179		0.00141232	47.5293
58.7961	0.530043		3.66483	2.66712		174.43	101.486		0.00140189	48.2592
58.7945	0.530035		3.67841	2.67049		174.429	101.815		0.00139145	49.0209
58.793	0.530029		3.69239	2.68868		174.428	102.056		0.00138102	48.7772
58.7913	0.530023		3.70617	2.70694		174.427	102.175		0.000946883	48.5359
58.7896	0.530015		3.71975	2.69272		174.426	101.95		0.000724598	48.9372
58.7881	0.53001		3.73393	2.67841		174.425	102.057		0.000714164	49.3471
58.7865	0.530003		3.74791	2.74421		174.424	102.069		0.000703731	49.7341
58.7849	0.529997		3.76209	2.81039		174.423	102.183		0.000905148	50.1307
58.7832	0.529994		3.77667	2.76868		174.422	101.85		0.000894714	50.8309
58.7817	0.529989		3.79145	2.72725		174.421	101.724		0.000884281	51.5615
58.78	0.529984		3.80643	2.72611		174.42	101.168		0.0010857	51.8732
58.7783	0.529982		3.8216	2.72501		174.419	101.148		0.00107526	52.1896
58.7766	0.52998		3.83718	2.76218		174.417	100.945		0.00106483	52.971
58.7748	0.529977		3.85296	2.79906		174.417	101.129		0.000630695	53.7963
58.7732	0.529975		3.86914	2.79692		174.416	101.122		0.000620261	52.3376
58.7716	0.529974		3.88512	2.79485		174.415	101.211		0.000821679	50.9997
58.7699	0.529971		3.9017	2.81155		174.414	101.587		0.000811245	50.8533
58.7682	0.529967		3.91808	2.8282		174.413	102.048		0.000800811	50.7101
58.7664	0.529964		3.93485	2.83102		174.412	101.966		0.000366676	51.0135
58.7647	0.529959		3.95163	2.83396		174.411	102.323		0.000144391	51.3221
58.7631	0.529952		3.96801	2.8482		174.41	101.652		-7.78931e-05	50.8709
58.7614	0.529945		3.98479	2.8623		174.409	101.756		-0.000300178	50.4283
58.7595	0.529935		4.00177	2.89357		174.408	101.868		-0.000310611	49.0614
58.7578	0.529926		4.01855	2.9248		174.407	102.179		-0.000321045	47.7836
58.7561	0.529915		4.03572	2.95406		174.406	101.958		-0.000331479	48.2598
58.7543	0.529904		4.0529	2.98308		174.404	101.944		-0.000341912	48.7534
58.7525	0.529894		4.07048	2.96975		174.403	101.827		-0.000352346	48.6449
58.7507	0.529881		4.08786	2.95649		174.402	102.289		-0.000150929	48.536
58.749	0.529868		4.10524	2.98958		174.401	101.6		5.04884e-05	49.035
58.7471	0.529853		4.12242	3.02251		174.4	102.045		4.00546e-05	49.5506
58.7453	0.529841		4.13979	3.06251		174.399	102.167		0.000241472	48.3605
58.7433	0.529829		4.15717	3.10284		174.397	102.156		1.91875e-05	47.2337
58.7416	0.529818		4.17475	3.14242		174.396	101.706		-0.000203097	47.7417
58.7398	0.529805		4.19213	3.18206		174.395	102.155		-1.67971e-06	48.2643
58.7379	0.529792		4.20991	3.16981		174.393	101.821		-1.21134e-05	48.0314
58.7361	0.52978		4.22768	3.15757		174.392	101.809		-2.25471e-05	47.8006
58.7344	0.529766		4.24526	3.1654		174.391	101.618		-3.29809e-05	48.7978
58.7325	0.529753		4.26284	3.17334		174.39	102.114		-4.34146e-05	49.855
58.7307	0.529741		4.28082	3.22509		174.388	102.029		-5.38483e-05	50.1354
58.729	0.52973		4.2988	3.27672		174.386	102.161		-6.4282e-05	50.4181
58.7272	0.529719		4.31697	3.24582		174.385	101.827		-0.000286567	49.7411
58.7254	0.529706		4.33535	3.21484		174.384	101.927		-0.000297	49.0876
58.7236	0.529697		4.35393	3.26694		174.383	101.8		-0.000731136	49.5063
58.7216	0.529685		4.37251	3.3194		174.382	101.879		-0.000741569	49.9352
58.7197	0.529675		4.39148	3.27728		174.38	101.637		-0.000752003	50.4604
58.7177	0.529665		4.41046	3.23517		174.379	102.178		-0.000762437	51.0048
58.7158	0.529655		4.42944	3.25792		174.378	101.799		-0.00077287	50.544
58.7139	0.529647		4.44862	3.28071		174.377	102.365		-0.000783304	50.0895
58.7121	0.529637		4.46779	3.29189		174.376	101.908		-0.000793738	50.3797
58.7101	0.529627		4.48717	3.30288		174.374	102.133		-0.000804172	50.6758
58.7083	0.529618		4.50655	3.34218		174.373	102.382		-0.00102646	51.2845
58.7065	0.529607		4.52653	3.38136		174.371	102.139		-0.00103689	51.9127
58.7045	0.529597		4.5461	3.43129		174.37	101.363		-0.00104732	52.0515
58.7026	0.529584		4.56608	3.48105		174.368	101.712		-0.00126961	52.1906
58.7007	0.529568		4.58706	3.49264		174.367	101.189		-0.00170374	51.8914
58.6989	0.529552		4.60743	3.50432		174.365	102.247		-0.00192603	51.5968
58.6969	0.529535		4.62741	3.4615		174.363	101.922		-0.00214831	50.4267
58.695	0.529517		4.64819	3.41864		174.362	101.925		-0.00173504	49.3245
58.6931	0.529499		4.66897	3.46835		174.36	102.503		-0.00174548	49.0961
58.6909	0.529484		4.68974	3.5182		174.359	101.907		-0.00175591	48.8742
58.6888	0.529469		4.71092	3.54604		174.357	101.812		-0.00176635	49.0904
58.6869	0.529453		4.7321	3.57376		174.355	102.025		-0.00177678	49.3121
58.6848	0.529439		4.75327	3.57285		174.353	101.672		-0.00199906	48.3154
58.6827	0.529425		4.77485	3.57181		174.352	101.888		-0.0020095	47.3705
58.6807	0.529414		4.79603	3.56364		174.35	101.541		-0.00223178	48.0861
58.6786	0.5294		4.8172	3.55548		174.349	101.837		-0.00203036	48.8352
58.6766	0.529386		4.83878	3.57652		174.347	101.821		-0.0020408	48.6154
58.6746	0.529374		4.85996	3.59781		174.346	102.386		-0.00226308	48.3968
58.6726	0.52936		4.88153	3.6163		174.344	101.812		-0.00227352	49.0005
58.6705	0.529345		4.90311	3.63482		174.343	101.476		-0.0024958	49.6304
58.6685	0.529331		4.92429	3.6998		174.341	101.493		-0.00229438	49.0882
58.6665	0.529317		4.94566	3.76473		174.34	101.489		-0.00230482	48.5565
58.6643	0.529304		4.96704	3.71659		174.339	101.849		-0.00231525	48.4245
58.6624	0.529289		4.98822	3.66863		174.337	101.726		-0.00232568	48.2945
58.6603	0.529274		5.00939	3.70004		174.335	102.075		-0.00233612	48.6947
58.6584	0.52926		5.03097	3.73143		174.334	102.199		-0.00234655	49.1035
58.6562	0.529245		5.05255	3.79812		174.332	101.981		-0.00256884	49.2259
58.6541	0.529231		5.07372	3.86474		174.33	101.89		-0.00257927	49.3484
58.6519	0.52922		5.0953	3.89209		174.329	101.788		-0.00280155	49.7478
58.6498	0.52921		5.11688	3.91934		174.327	102.497		-0.00281199	50.1571
58.6476	0.529198		5.13845	3.93612		174.325	102.382		-0.00282242
58.6455	0.529184		5.16023	3.95283		174.323	102.132		-0.00283286	49.8499
58.6434	0.529171		5.18201	3.89774		174.322	101.914		-0.00284329	50.2656
58.6412	0.529158		5.20398	3.84227		174.32	102.161		-0.00264187	50.6926
58.639	0.529143		5.22616	3.8808		174.319	101.367		-0.00286416	51.5772
58.6368	0.529129		5.24813	3.91941		174.317	101.483		-0.00308644	52.5104
58.6346	0.529115		5.27011	4.00897		174.315	100.838		-0.00330873	52.6762
58.6326	0.5291		5.29249	4.09839		174.314	101.383		-0.00289546	52.8409
58.6304	0.529087		5.31486	4.05691		174.312	101.049		-0.00311774	52.8339
58.6282	0.529074		5.33744	4.01548		174.31	101.563		-0.00312818	52.8263
58.6259	0.529061		5.35982	4.02231		174.308	101.778		-0.00313861	52.5145
58.6238	0.529048		5.38239	4.02896		174.306	101.855		-0.00314904	52.2083
58.6215	0.529033		5.40517	4.06844		174.304	101.517		-0.00315948	52.2033
58.6193	0.529016		5.42754	4.10805		174.302	102.319		-0.00295806	52.1993
58.6169	0.528998		5.45052	4.12192		174.3	101.873		-0.00275664	50.57
58.6146	0.52898		5.4735	4.13591		174.298	102.344		-0.00276708	49.0736
58.6124	0.528965		5.49647	4.13516		174.296	102.361		-0.00256566	48.4126
58.61	0.528948		5.51985	4.13429		174.294	102.241		-0.00236424	47.7743
58.6077	0.528932		5.54322	4.20058		174.291	102.026		-0.00237468	47.6557
58.6053	0.528917		5.566	4.2671		174.289	102.005		-0.00259696	47.54
58.603	0.528902		5.58918	4.24477		174.287	101.345		-0.00260739	47.6455
58.6008	0.528887		5.61235	4.22246		174.285	101.302		-0.00282968	47.7528
58.5985	0.528876		5.63593	4.24301		174.283	101.199		-0.00262826	47.3967
58.5962	0.528863		5.6591	4.26394		174.281	101.755		-0.00263869	47.0459
58.5939	0.528853		5.68248	4.31264		174.279	100.992		-0.00243728	46.5819
58.5916	0.528841		5.70586	4.36111		174.277	101.655		-0.00244771	46.1282
58.5892	0.528829		5.72943	4.38248		174.275	102.256		-0.00224629	46.3763
58.5868	0.528813		5.75301	4.40383		174.273	102.381		-0.00246858	46.6291
58.5844	0.528798		5.77598	4.47639		174.271	102.4		-0.00226716	46.6152
58.582	0.528781		5.79936	4.54868		174.269	102.632		-0.00248945	46.6003
58.5796	0.528764		5.82314	4.54961		174.267	102.161		-0.00271173	46.5953
58.5773	0.528749		5.84651	4.55068		174.265	102.865		-0.00293401	46.5904
58.5748	0.528732		5.86989	4.49205		174.263	101.927		-0.00294445	47.4262
58.5724	0.528716		5.89346	4.43333		174.261	102.39		-0.00316673	48.3004
58.5702	0.528701		5.91684	4.4718		174.259	102.156		-0.00338902	48.08
58.5678	0.528687		5.94041	4.51019		174.257	102.493		-0.0036113	47.8588
58.5654	0.528675		5.96439	4.58583		174.254	101.695		-0.00383359	48.834
58.563	0.528663		5.98797	4.66173		174.253	101.457		-0.00405587	49.8721
58.5606	0.528652		6.01214	4.68151		174.25	101.347		-0.00449001	49.6162
58.5582	0.528639		6.03632	4.70141		174.248	101.026		-0.00471229	49.3594
58.5558	0.528626		6.06029	4.6796		174.246	100.707		-0.00493457	49.5966
58.5532	0.528615		6.08467	4.65765		174.244	101.54		-0.00515686	49.8404
58.5507	0.528602		6.10884	4.6734		174.241	101.217		-0.00537914
58.5482	0.528589		6.13302	4.68915		174.24	101.316		-0.00538958	50.1759
58.5457	0.528574		6.1576	4.71579		174.238	101.101		-0.00540001	51.0042
58.5432	0.52856		6.18177	4.7426		174.236	101.192		-0.00541044	51.8801
58.5407	0.528543		6.20595	4.82059		174.233	101.09		-0.00542088	51.127
58.5383	0.528527		6.23032	4.89886		174.231	101.549		-0.00543131	50.3975
58.5357	0.52851		6.2547	4.89936		174.229	101.814		-0.00544175	50.8237
58.5332	0.528495		6.27907	4.89974		174.227	102.175		-0.00566403	51.2651
58.5307	0.528478		6.30385	4.89859		174.225	102.318		-0.00588631	51.2588
58.5282	0.528464		6.32822	4.89759		174.222	102.918		-0.0061086	51.2505
58.5257	0.528447		6.3524	4.9933		174.22	102.085		-0.00633088	50.9548
58.5231	0.528428		6.37678	5.08873		174.217	102.306		-0.00634132	50.6625
58.5207	0.52841		6.40115	5.07655		174.215	102.309		-0.00677545	49.6836
58.5181	0.528393		6.42553	5.06428		174.213	102.651		-0.00678589	48.7509
58.5156	0.528376		6.4497	5.08118		174.211	102.169		-0.00679632	47.8803
58.513	0.528359		6.47408	5.09789		174.209	102.614		-0.0070186	47.0493
58.5104	0.528341		6.49825	5.13424		174.206	101.457		-0.00702904	47.5387
58.508	0.528324		6.52303	5.17049		174.204	102.624		-0.00725132	48.045
58.5054	0.528308		6.5474	5.20908		174.202	101.946		-0.00747361	47.6873
58.5028	0.528293		6.57198	5.24759		174.2	101.597		-0.00748404	47.3325
58.5003	0.528279		6.59656	5.2533		174.197	101.5		-0.00728262	47.1299
58.4975	0.528269		6.62093	5.25919		174.195	102.046		-0.00729306	46.9314
58.495	0.528258		6.64511	5.24169		174.192	101.386		-0.00751534	47.6147
58.4924	0.528248		6.66928	5.22419		174.19	101.602		-0.00731392	48.3297
58.4896	0.528235		6.69406	5.27712		174.187	101.419		-0.00732436	48.5877
58.487	0.528224		6.71863	5.33038		174.185	101.412		-0.00754664	48.8469
58.4844	0.528213		6.74381	5.38685		174.182	101.423		-0.00734523	49.3302
58.4816	0.528203		6.76878	5.44318		174.18	101.636		-0.00777936	49.8312
58.479	0.528192		6.79316	5.50755		174.178	101.618		-0.00778979	49.5774
58.4763	0.528179		6.81814	5.57182		174.175	101.609		-0.00801208	49.3247
58.4738	0.528165		6.84291	5.50312		174.173	101.406		-0.00823436	49.7313
58.4711	0.52815		6.86789	5.43445		174.17	101.737		-0.00845665	50.1496
58.4685	0.528134		6.89306	5.525		174.168	102.191		-0.00867893	50.7059
58.4658	0.528118		6.91804	5.61586		174.165	102.77		-0.00890122	51.2816
58.4631	0.528103		6.94321	5.64507		174.163	101.709		-0.0091235	51.7386
58.4603	0.528086		6.96839	5.67418		174.161	101.568		-0.00955764	52.2069
58.4577	0.528071		6.99356	5.641		174.159	101.237		-0.00977992	51.6092
58.455	0.528055		7.01894	5.60765		174.156	101.436		-0.0100022	51.0282
58.4523	0.528039		7.04451	5.60449		174.154	101.12		-0.0100126	52.0415
58.4496	0.528022		7.07009	5.60121		174.151	101.785		-0.0102349	53.1349
58.4471	0.528005		7.09546	5.66799		174.148	102.042		-0.0100335	52.3614
58.4442	0.527989		7.12104	5.73506		174.146	102.179		-0.0102558	51.6181
58.4416	0.527972		7.14681	5.68948		174.143	102.327		-0.0104781	52.0564
58.4389	0.527958		7.17219	5.64425		174.14	102.57		-0.0104885	52.5134
58.4361	0.527943		7.19776	5.69255		174.137	102.228		-0.0107108	50.1758
58.4334	0.527929		7.22354	5.74101		174.135	102.467		-0.0107212	48.1048
58.4306	0.527914		7.24871	5.74617		174.132	102.23		-0.0109435	49.1022
58.4279	0.527899		7.27429	5.75106		174.129	102.575		-0.0107421	50.1726
58.4252	0.527883		7.29986	5.84989		174.127	103.047		-0.0107525	50.6073
58.4223	0.527866		7.32524	5.94892		174.124	103.035		-0.0109748	51.0484
58.4194	0.527851		7.35081	5.92424		174.121	101.977		-0.0111971	51.1666
58.4167	0.527835		7.37639	5.89966		174.119	102.68		-0.0114194	51.2845
58.4139	0.527817		7.40196	5.94049		174.116	101.865		-0.011218	50.4475
58.4111	0.527799		7.42794	5.98127		174.113	101.626		-0.0112284	49.6476
58.4084	0.52778		7.45331	5.99338		174.11	101.294		-0.0114507	49.7598
58.4056	0.527761		7.47849	6.00556		174.107	101.492		-0.011673	49.8779
58.4028	0.527741		7.50406	5.99918		174.104	101.71		-0.0116834	48.8679
58.3999	0.52772		7.52944	5.99287		174.101	101.704		-0.0119057	47.9123
58.3971	0.527697		7.55481	6.02616		174.098	101.254		-0.012128	48.6322
58.3942	0.527676		7.58039	6.05915		174.095	101.798		-0.0121384	49.3921
58.3914	0.527651		7.60556	6.05556		174.092	101.349		-0.0123607	48.4827
58.3885	0.527627		7.63054	6.05192		174.089	101.686		-0.0121593	47.6045
58.3858	0.527604		7.65591	6.07439		174.086	101.279		-0.0123816	47.5953
58.3828	0.52758		7.68069	6.09708		174.083	101.407		-0.012392	47.5905
58.3801	0.527558		7.70566	6.12027		174.08	101.657		-0.0121906	47.3674
58.3772	0.527537		7.73104	6.14343		174.077	101.778		-0.012201	47.1462
58.3745	0.527514		7.75602	6.19505		174.074	102.001		-0.0119996	47.5785
58.3715	0.527491		7.78119	6.24662		174.071	102.223		-0.01201	48.0274
58.3686	0.527467		7.80637	6.24289		174.068	101.644		-0.0120205	48.3096
58.3657	0.527443		7.83194	6.23916		174.065	102.318		-0.0120309	48.5933
58.3628	0.52742		7.85732	6.2218		174.062	102.337		-0.0120413	48.8435
58.36	0.527398		7.88309	6.20428		174.059	101.504		-0.0118399	49.0971
58.3571	0.527377		7.90827	6.28809		174.056	101.855		-0.0118503	49.2417
58.354	0.527355		7.93324	6.3722		174.053	101.617		-0.0120726	49.3864
58.3512	0.527334		7.95882	6.35222		174.05	101.502		-0.0118712	49.7541
58.3482	0.527312		7.98399	6.33239		174.047	101.938		-0.0118816	50.1331
58.3453	0.52729		8.00937	6.38653		174.045	101.82		-0.0121039	49.9897
58.3425	0.527267		8.03534	6.44046		174.041	101.921		-0.0123262	49.8444
58.3394	0.527245		8.06092	6.44616		174.038	101.704		-0.0125485	49.3365
58.3363	0.527224		8.08669	6.4517		174.035	101.813		-0.0125589	48.8431
58.3334	0.527203		8.11247	6.42865		174.032	101.481		-0.0123575	49.6087
58.3304	0.527177		8.13804	6.40557		174.029	101.813		-0.0123679	50.4178
58.3273	0.527153		8.16362	6.43477		174.026	101.838		-0.0125902	50.7165
58.3243	0.527129		8.18939	6.46378		174.022	102.426		-0.0126007	51.0162
58.3215	0.527105		8.21477	6.51469		174.019	101.523		-0.0126111	51.3085
58.3185	0.527082		8.24014	6.56573		174.016	102.815		-0.0128334	51.6057
58.3155	0.527058		8.26592	6.58208		174.013	101.776		-0.012632	51.1577
58.3126	0.527036		8.29149	6.59839		174.01	101.899		-0.0128542	50.7164
58.3095	0.527014		8.31727	6.60645		174.007	102.017		-0.0128647	51.3149
58.3065	0.526991		8.34324	6.61443		174.004	101.562		-0.0126633	51.9379
58.3034	0.526967		8.36882	6.64396		174.001	101.454		-0.0126737	52.0781
58.3004	0.526944		8.39459	6.67334		173.997	101.547		-0.0131078	52.2173
58.2972	0.52692		8.42037	6.70995		173.994	102.11		-0.0133301	51.7487
58.2942	0.526893		8.44614	6.74658		173.991	102.438		-0.0135524	51.2884
58.2911	0.526867		8.47172	6.79501		173.987	101.973		-0.0135628	51.7553
58.2879	0.52684		8.49729	6.84311		173.984	101.967		-0.0133614	52.2387
58.2848	0.526815		8.52247	6.84676		173.981	102.206		-0.0135837	51.9239
58.2816	0.52679		8.54764	6.85042		173.978	102.326		-0.013806	51.6094
58.2786	0.526767		8.57302	6.8797		173.975	102.116		-0.0138164	51.7493
58.2755	0.526744		8.59819	6.90905		173.972	101.89		-0.0140387	51.8934
58.2724	0.526721		8.62297	6.94614		173.968	102.108		-0.0138373	51.168
58.2693	0.526695		8.64814	6.9832		173.965	101.857		-0.0136359	50.4696
58.2661	0.526671		8.67312	6.95986		173.962	101.391		-0.0136463	50.0138
58.2629	0.526646		8.69809	6.93641		173.958	101.944		-0.0134449	49.5673
58.2598	0.52662		8.72327	6.97671		173.955	102.528		-0.0134553	49.8683
58.2569	0.526591		8.74804	7.01725		173.951	102.283		-0.0132539	50.1769
58.2537	0.526564		8.77262	7.09462		173.948	102.528		-0.0132643	50.574
58.2506	0.526537		8.79779	7.17166		173.944	102.878		-0.0132748	50.9824
58.2474	0.526508		8.82257	7.13307		173.941	102.418		-0.0134971	50.6864
58.2443	0.526479		8.84735	7.09448		173.937	102.302		-0.0132956	50.3902
58.2411	0.526452		8.87252	7.17337		173.934	102.088		-0.0133061	50.948
58.2379	0.526422		8.8975	7.2521		173.931	101.874		-0.0135284	51.5308
58.2348	0.526393		8.92247	7.25825		173.927	101.68		-0.0135388	50.5271
58.2316	0.526361		8.94785	7.26438		173.924	101.912		-0.0135492	49.5705
58.2284	0.52633		8.97342	7.28679		173.921	101.816		-0.0135597	49.965
58.2252	0.526297		8.9988	7.30927		173.918	102.379		-0.0133582	50.3773
58.2219	0.526265		9.02437	7.32374		173.914	101.808		-0.0131568	49.2913
58.2186	0.526232		9.04995	7.3382		173.911	102.361		-0.0133791	48.2569
58.2153	0.526201		9.07532	7.3622		173.908	101.538		-0.0133895	48.2319
58.212	0.526168		9.1013	7.38608		173.904	102.086		-0.0131881	48.2129
58.2088	0.526135		9.12667	7.39187		173.901	101.859		-0.0131986	47.8711
58.2055	0.526104		9.15225	7.39757		173.897	102.076		-0.0129971	47.5351
58.2023	0.526071		9.17842	7.50297		173.893	101.864		-0.0130076	47.8763
58.199	0.526039		9.2044	7.60856		173.89	101.848		-0.0132299	48.2294
58.1957	0.526005		9.23017	7.59104		173.886	101.729		-0.0134521	48.352
58.1925	0.525975		9.25615	7.57344		173.883	101.732		-0.0132507	48.4739
58.1892	0.525946		9.28252	7.62082		173.879	101.74		-0.0130493	48.4745
58.1857	0.525916		9.3087	7.66849		173.876	101.965		-0.012636	48.4744
58.1823	0.525887		9.33487	7.65924		173.872	101.303		-0.0124346	48.647
58.179	0.525859		9.36125	7.6498		173.868	101.412		-0.0126569	48.8211
58.1758	0.525831		9.38762	7.6346		173.865	100.57		-0.0128792	49.4578
58.1725	0.525803		9.4146	7.61918		173.861	101.648		-0.0128896	50.1224
58.1692	0.525775		9.44117	7.67133		173.857	101.45		-0.0131119	50.4292
58.166	0.525749		9.46774	7.72371		173.853	101.427		-0.0131223	50.7373
58.1627	0.52572		9.49452	7.71666		173.849	101.435		-0.0131328	51.1402
58.1594	0.525693		9.52109	7.70968		173.846	101.664		-0.0131432	51.556
58.156	0.525664		9.54787	7.74147		173.842	101.327		-0.0135773	52.1942
58.1526	0.525635		9.57444	7.77323		173.838	102.582		-0.0137996	52.8555
58.1492	0.525606		9.60102	7.86307		173.834	102.128		-0.0142338	53.025
58.1458	0.525578		9.62759	7.95292		173.831	101.871		-0.0146679	53.1929
58.1423	0.525548		9.65437	7.96223		173.827	101.768		-0.0146783	51.4778
58.1389	0.525518		9.68134	7.97161		173.823	101.978		-0.0149006	49.907
58.1355	0.525489		9.70812	7.95867		173.819	101.759		-0.0155466	49.91
58.1322	0.525459		9.73489	7.94587		173.815	102.106		-0.015557	49.923
58.1288	0.525429		9.76167	7.98389		173.811	102.343		-0.0157793	49.66
58.1253	0.525402		9.78844	8.02192		173.807	101.871		-0.0155779	49.3989
58.122	0.525372		9.81502	8.06116		173.803	101.437		-0.0153765	49.1195
58.1186	0.525337		9.84179	8.10035		173.799	101.301		-0.0155988	48.8432
58.1151	0.525305		9.86857	8.07657		173.796	100.967		-0.0153974	48.1872
58.1115	0.525273		9.89594	8.05259		173.792	101.625		-0.0154078	47.5477
58.1081	0.525243		9.92311	8.02476		173.788	101.427		-0.0156301	47.7744
58.1046	0.525215		9.95009	7.99724		173.784	102.096		-0.0156405	48.0103
58.1011	0.525184		9.97726	8.03709		173.781	102.218		-0.0154391	47.9086
58.0977	0.525153		10.0044	8.07728		173.778	102.45		-0.0154495	47.8053
58.0943	0.525123		10.0312	8.09547		173.774	101.669		-0.01546	48.6843
58.0907	0.525091		10.0582	8.1136		173.77	102.359		-0.0154704	49.6118
58.0872	0.525061		10.0852	8.19375		173.767	102.027		-0.015269	49.6184
58.0837	0.525031		10.1119	8.27399		173.763	102.383		-0.0148557	49.6183
58.0801	0.525001		10.1393	8.29036		173.76	102.048		-0.0144424	49.6225
58.0767	0.524973		10.1667	8.30673		173.756	102.044		-0.0144529	49.6269
58.0732	0.524944		10.1935	8.31062		173.752	102.05		-0.0144633	50.0559
58.0695	0.524915		10.2208	8.31443		173.748	101.592		-0.0142619	50.4963
58.0659	0.524888		10.2482	8.32354		173.744	101.731		-0.0142723	51.3291
58.0622	0.52486		10.2752	8.33281		173.74	101.706		-0.0140709	52.2118
58.0588	0.524832		10.3024	8.37611		173.735	101.922		-0.0138695	51.1589
58.0554	0.524802		10.3299	8.41939		173.731	102.129		-0.0138799	50.1515
58.0518	0.524774		10.3571	8.38833		173.727	102.128		-0.0138904	51.1275
58.0483	0.524745		10.3847	8.35712		173.723	102.098		-0.0136889	52.1789
58.0447	0.524717		10.4121	8.36012		173.719	102.342		-0.0139112	52.8474
58.0412	0.524689		10.4394	8.36324		173.715	102.101		-0.0141335	53.5366
58.0377	0.52466		10.4668	8.43877		173.711	101.318		-0.0141439	53.6952
58.034	0.524629		10.4942	8.51443		173.707	101.536		-0.0139425	53.8519
58.0304	0.524599		10.5213	8.57147		173.703	102.008		-0.0137411	52.2101
58.0267	0.524566		10.5487	8.62867		173.699	101.781		-0.0135397	50.6995
58.0231	0.524535		10.5757	8.57968		173.695	102.015		-0.0133383	50.9745
58.0194	0.524503		10.6027	8.5308		173.691	102.339		-0.0131369	51.2669
58.0158	0.524472		10.6299	8.51657		173.686	102.449		-0.0127236	51.4485
58.012	0.52444		10.6572	8.50215		173.682	102.676		-0.012734	51.6302
58.0083	0.524406		10.684	8.55115		173.678	102.095		-0.0127445	51.9156
58.0046	0.524372		10.711	8.60007		173.674	101.539		-0.0123312	52.2077
58.001	0.52434		10.7382	8.65262		173.669	100.785		-0.0121298	50.5961
57.9972	0.524311		10.7651	8.70548		173.665	101.445		-0.0121402	49.1094
57.9936	0.524283		10.7921	8.69131		173.66	101.8		-0.0119388	49.6178
57.9899	0.524255		10.8195	8.677		173.656	102.251		-0.0115255	50.1569
57.9863	0.524225		10.8465	8.72144		173.652	102.031		-0.0111122	51.0067
57.9826	0.524195		10.8736	8.76581		173.648	102.378		-0.0109108	51.9023
57.9789	0.524165		10.9008	8.8112		173.644	101.831		-0.0107094	51.2856
57.9751	0.524133		10.9276	8.85653		173.639	102.176		-0.0100843	50.6754
57.9713	0.524102		10.9543	8.8865		173.635	101.724		-0.00988288	49.8359
57.9677	0.524073		10.9815	8.91657		173.631	102.281		-0.00968146	49.0314
57.9639	0.524043		11.0085	8.87552		173.627	101.493		-0.00905634	49.1461
57.9602	0.524014		11.0359	8.83445		173.623	102.169		-0.00864308	49.2687
57.9564	0.523984		11.063	8.86059		173.619	102.175		-0.00822981	49.4149
57.9526	0.523952		11.09	8.8869		173.615	102.891		-0.00760469	49.5618
57.9489	0.52392		11.1176	8.91799		173.61	102.187		-0.00676772	49.4211
57.9452	0.523888		11.145	8.94925		173.606	102.177		-0.00593075	49.2791
57.9414	0.523856		11.1719	9.03893		173.602	101.608		-0.00509378	49.5599
57.9376	0.523826		11.1993	9.12892		173.597	102.398		-0.00425682	49.8476
57.9338	0.523796		11.2263	9.10598		173.593	101.256		-0.00341985	49.8453
57.9301	0.523767		11.2535	9.08321		173.588	101.335		-0.00237103	49.8406
57.9262	0.523739		11.2808	9.10051		173.584	101.232		-0.00132221	49.5984
57.9224	0.52371		11.308	9.11799		173.58	101.568		-6.15373e-05	49.3588
57.9186	0.523678		11.3352	9.18084		173.575	100.926		0.00119913	49.3743
57.9148	0.523644		11.3624	9.24357		173.571	101.025		0.00267166	49.3915
57.911	0.523612		11.3893	9.30211		173.567	101.359		0.00456788	49.369
57.9072	0.523578		11.4165	9.36093		173.562	101.023		0.0064641	49.3463
57.9034	0.523544		11.4435	9.31062		173.558	100.83		0.00836031	50.1656
57.8996	0.523511		11.4703	9.26028		173.553	101.373		0.0102565	51.029
57.8958	0.523478		11.497	9.33239		173.549	101.607		0.0121527	50.7923
57.8918	0.523446		11.5238	9.40452		173.544	101.482		0.0142608	50.5519
57.8879	0.523412		11.5506	9.42215		173.54	101.382		0.016157	50.5245
57.8841	0.52338		11.577	9.43992		173.535	101.914		0.0182651	50.4986
57.8803	0.523347		11.6035	9.47656		173.531	101.678		0.020585	49.9386
57.8764	0.523312		11.6301	9.51332		173.527	101.662		0.0226931	49.3901
57.8725	0.523279		11.6561	9.56218		173.522	101.876		0.0252249	50.0546
57.8685	0.523245		11.6823	9.61086		173.517	102.213		0.0275448	50.7549
57.8645	0.523214		11.7084	9.63807		173.513	101.997		0.0300766	51.0115
57.8606	0.523183		11.734	9.66549		173.508	102.848		0.0323965	51.2699
57.8567	0.523152		11.7602	9.65216		173.504	102.51		0.0340809	51.5707
57.8528	0.523122		11.7858	9.63906		173.499	102.732		0.036189	51.8768
57.849	0.523092		11.8111	9.65777		173.495	102.503		0.0380852	50.9687
57.8451	0.523063		11.8371	9.6764		173.489	102.617		0.0397696	50.0923
57.8412	0.523033		11.8627	9.70311		173.485	102.157		0.0414539	50.7971
57.8372	0.523002		11.8885	9.72989		173.48	102.139		0.043562	51.5437
57.8332	0.522972		11.9142	9.71231		173.475	101.561		0.0450345	51.2707
57.8292	0.522942		11.9394	9.69496		173.471	102.022		0.0465071	50.9944
57.8252	0.522911		11.9646	9.77229		173.466	101.92		0.0481914	51.2528
57.8211	0.522877		11.9904	9.84942		173.461	101.702		0.049664	51.5215
57.8172	0.522846		12.0157	9.90417		173.457	101.826		0.0511365	51.0736
57.8132	0.522815		12.0411	9.9588		173.452	101.929		0.0528209	50.6303
57.8094	0.522783		12.0665	9.8894		173.447	102.156		0.0545052	49.8042
57.8052	0.52275		12.0915	9.82026		173.442	102.023		0.0559778	49.0125
57.8013	0.522718		12.1164	9.84155		173.438	101.584		0.0572384	49.4108
57.7972	0.522684		12.1416	9.86288		173.433	102.156		0.0584991	49.8277
57.7932	0.52265		12.1662	9.87552		173.428	101.941		0.0599716	51.2349
57.7892	0.522615		12.1908	9.88829		173.423	102.053		0.061656	52.7777
57.7852	0.522582		12.2153	9.99334		173.418	102.064		0.0629167	51.2511
57.7811	0.522546		12.2397	10.0985		173.414	101.842		0.0643892	49.8237
57.777	0.522511		12.2637	10.0342		173.409	101.516		0.0660736	49.8201
57.773	0.522476		12.2877	9.9701		173.404	101.407		0.0677579	49.8284
57.7689	0.522442		12.3118	10.0635		173.399	101.111		0.0694423	49.9635
57.7648	0.522406		12.336	10.1572		173.395	101.444		0.0715504	50.1005
57.7607	0.52237		12.3598	10.1471		173.39	101.234		0.0734466	49.9776
57.7566	0.522335		12.3838	10.1371		173.385	101.085		0.0757665	49.8534
57.7525	0.522298		12.4075	10.1346		173.38	101.389		0.0782983	49.4474
57.7485	0.522264		12.4311	10.1321		173.375	101.805		0.0806182	49.0474
57.7443	0.52223		12.4549	10.0642		173.37	101.806		0.08315	48.7687
57.7402	0.522197		12.4787	9.99626		173.365	101.8		0.0858936	48.4942
57.736	0.522163		12.5023	10.0655		173.36	102.495		0.0888491	48.1362
57.7319	0.522131		12.5256	10.1348		173.355	102.504		0.0922283	47.7852
57.7277	0.5221		12.5488	10.1656		173.35	101.709		0.0956075	48.5145
57.7236	0.522067		12.572	10.1961		173.345	102.053		0.0989866	49.2847
57.7196	0.522034		12.595	10.2302		173.34	101.961		0.102578	48.6519
57.7155	0.522003		12.6179	10.2645		173.335	102.314		0.105957	48.0285
57.7114	0.521973		12.6407	10.2529		173.33	101.759		0.109336	47.7793
57.7072	0.521942		12.6633	10.2413		173.325	102.449		0.113351	47.5361
57.7029	0.521911		12.6859	10.2498		173.32	102.446		0.117365	47.7584
57.6985	0.52188		12.7084	10.2583		173.315	102.814		0.121592	47.988
57.6943	0.521849		12.7308	10.3212		173.31	102.121		0.125819	48.6152
57.6901	0.521821		12.7528	10.3841		173.305	102.34		0.129833	49.2676
57.6858	0.521791		12.775	10.4528		173.301	102.206		0.13406	48.9987
57.6814	0.521762		12.7971	10.5218		173.296	101.623		0.138075	48.7248
57.6772	0.521733		12.8191	10.4979		173.291	101.734		0.141878	49.6663
57.673	0.521704		12.8413	10.4741		173.285	102.289		0.146316	50.6658
57.6688	0.521677		12.8629	10.4836		173.28	102.883		0.150966	51.0944
57.6646	0.521648		12.8848	10.4929		173.275	102.761		0.155193	51.5291
57.6602	0.521619		12.9066	10.4969		173.27	102.306		0.159631	51.8081
57.6561	0.521592		12.9288	10.5007		173.265	101.96		0.164282	52.0916
57.6518	0.521564		12.951	10.509		173.26	101.957		0.168932	51.3455
57.6476	0.521535		12.9732	10.5172		173.255	102.416		0.173794	50.6228
57.6433	0.521508		12.9949	10.4656		173.25	101.972		0.178656	50.4781
57.639	0.521476		13.0171	10.4138		173.244	102.424		0.183518	50.3398
57.6347	0.521442		13.0389	10.5528		173.24	102.313		0.188804	50.224
57.6306	0.521409		13.0607	10.6926		173.235	101.644		0.19409	50.1097
57.6264	0.521375		13.0822	10.7189		173.23	101.206		0.199588	50.3699
57.6222	0.521341		13.1036	10.7452		173.225	101.654		0.205933	50.638
57.6179	0.52131		13.1248	10.75		173.22	101.323		0.212701	49.8106
57.6137	0.52128		13.146	10.7547		173.215	101.745		0.219682	49.0099
57.6094	0.52125		13.1673	10.7782		173.209	101.319		0.227086	49.1298
57.6052	0.521223		13.1885	10.8015		173.204	101.759		0.234914	49.259
57.6008	0.521194		13.2095	10.8613		173.198	101.763		0.242531	48.8832
57.5965	0.521164		13.2305	10.9211		173.193	102.099		0.250571	48.5111
57.5921	0.521135		13.2512	10.8464		173.188	101.211		0.259034	48.3572
57.5877	0.521105		13.2722	10.7719		173.183	101.645		0.26771	48.206
57.5835	0.521075		13.2926	10.8584		173.178	101.754		0.277021	47.8292
57.5791	0.521047		13.313	10.9454		173.172	102.674		0.286967	47.4571
57.5746	0.521017		13.3336	10.9437		173.167	101.98		0.296702	47.6952
57.5702	0.520989		13.3535	10.9423		173.161	102.313		0.306648	47.9422
57.5656	0.520959		13.3739	10.9958		173.156	102.427		0.317231	48.3163
57.5611	0.520928		13.3943	11.0492		173.151	102.066		0.328236	48.6989
57.5568	0.520898		13.4143	11.0841		173.146	102.073		0.339242	49.0849
57.5524	0.520871		13.4338	11.1189		173.14	101.714		0.350248	49.4794
57.5481	0.520842		13.4538	11.1192		173.135	101.622		0.361677	49.0859
57.5438	0.520817		13.4732	11.1196		173.129	101.408		0.373319	48.693
57.5393	0.520791		13.4926	11.1409		173.124	101.315		0.385172	49.1882
57.5349	0.520765		13.5117	11.1625		173.119	101.745		0.397449	49.7078
57.5304	0.520737		13.5309	11.173		173.114	101.894		0.410149	49.7223
57.5259	0.520712		13.5501	11.1837		173.108	101.45		0.423274	49.7315
57.5214	0.520685		13.5691	11.2278		173.102	101.838		0.436186	50.5427
57.5169	0.520658		13.5883	11.2719		173.096	102.174		0.449311	51.4045
57.5125	0.52063		13.607	11.3622		173.091	102.178		0.462435	50.3938
57.5079	0.5206		13.6258	11.4528		173.085	102.41		0.475771	49.4198
57.5033	0.520572		13.644	11.4202		173.079	101.711		0.488895	50.2309
57.4989	0.520539		13.662	11.3877		173.073	102.268		0.502655	51.0988
57.4945	0.520505		13.6799	11.3771		173.067	101.822		0.516627	51.2746
57.4899	0.520472		13.6981	11.3666		173.062	102.149		0.530175	51.4443
57.4855	0.520439		13.7165	11.3925		173.056	101.254		0.544147	50.8254
57.481	0.520404		13.7347	11.4187		173.051	101.581		0.558118	50.2161
57.4766	0.520369		13.7531	11.414		173.045	101.93		0.57209	49.9599
57.4721	0.520335		13.771	11.4094		173.04	102.383		0.586485	49.7119
57.4677	0.520298		13.789	11.4191		173.035	102.045		0.600669	50.0923
57.4632	0.520262		13.8066	11.429		173.029	101.935		0.614853	50.4895
57.4586	0.520227		13.8244	11.4613		173.024	101.718		0.630095	50.0532
57.454	0.520192		13.8423	11.4937		173.019	102.411		0.644703	49.6174
57.4496	0.520158		13.8599	11.5021		173.013	102.08		0.659946	50.0398
57.445	0.520125		13.8777	11.5104		173.007	101.954		0.6754	50.4796
57.4405	0.520093		13.8955	11.5468		173.002	101.613		0.69149	49.3531
57.4358	0.520062		13.9133	11.5834		172.996	102.278		0.707369	48.2713
57.4314	0.520032		13.931	11.6139		172.99	101.289		0.723459	47.3189
57.4267	0.520002		13.9484	11.6443		172.985	101.838		0.739549	46.4186
57.4221	0.519974		13.9658	11.6116		172.979	102.196		0.755427	46.292
57.4174	0.519945		13.983	11.5791		172.973	101.406		0.771518	46.1736
57.4128	0.519917		14	11.5997		172.968	101.968		0.78782	46.8274
57.4082	0.51989		14.0173	11.6201		172.962	101.946		0.804333	47.5156
57.4036	0.519862		14.0343	11.6587		172.956	102.035		0.821483	47.2733
57.3991	0.519834		14.0511	11.6976		172.95	101.804		0.838632	47.0239
57.3944	0.519806		14.0679	11.6856		172.944	101.355		0.856206	47.3869
57.3898	0.519775		14.0846	11.6736		172.939	102.257		0.873779	47.7627
57.3852	0.519741		14.1012	11.6738		172.933	101.448		0.891776	47.9163
57.3805	0.519706		14.118	11.674		172.927	101.789		0.909984	48.0681
57.3758	0.519674		14.1348	11.6801		172.921	101.678		0.928405	49.1835
57.3713	0.51964		14.1512	11.6864		172.915	102.359		0.946826	50.3904
57.3666	0.519606		14.1679	11.7192		172.909	101.438		0.96567	50.2699
57.3619	0.51957		14.1847	11.7521		172.904	101.653		0.984091	50.1364
57.3573	0.519535		14.2011	11.7567		172.898	100.796		1.00293	50.9705
57.3526	0.519499		14.2179	11.7609		172.893	101.136		1.02199	51.8615
57.3478	0.519463		14.2342	11.753		172.887	101.275		1.04126	52.5051
57.3431	0.519427		14.2504	11.7451		172.881	101.823		1.06095	53.171
57.3384	0.519392		14.2664	11.7516		172.875	101.526		1.08022	53.5099
57.3337	0.51936		14.2824	11.7581		172.869	102.081		1.10033	53.8524
57.329	0.519325		14.2984	11.8094		172.864	102.219		1.12024	53.3321
57.3244	0.519292		14.3143	11.861		172.858	102.329		1.14014	52.8189
57.3196	0.519258		14.3299	11.8288		172.852	101.351		1.16026	53.6571
57.3149	0.519226		14.3459	11.7964		172.847	101.799		1.18016	54.5583
57.3101	0.519195		14.3621	11.8296		172.841	101.594		1.20006	54.208
57.3053	0.519165		14.3777	11.8634		172.835	101.694		1.2206	53.8525
57.3006	0.519135		14.3928	11.8739		172.829	101.575		1.24072	52.8059
57.2958	0.519108		14.4084	11.8839		172.823	101.35		1.26126	51.8105
57.2911	0.51908		14.4238	11.8868		172.817	101.354		1.28201	50.7608
57.2862	0.519051		14.4394	11.8898		172.811	101.566		1.30233	49.7726
57.2814	0.519024		14.4547	11.8555		172.806	100.93		1.32309	49.8803
57.2766	0.518994		14.4701	11.8209		172.8	102.236		1.34426
57.2717	0.518963		14.4855	11.8198		172.794	102.123		1.36522	48.5704
57.267	0.518932		14.5005	11.819		172.788	102.084		1.38597	47.2368
57.2622	0.518898		14.5155	11.8931		172.783	101.969		1.40715	47.9234
57.2572	0.518864		14.5306	11.9673		172.776	102.881		1.42811	48.6624
57.2524	0.518829		14.5454	11.9443		172.77	102.17		1.4495	48.798
57.2475	0.518795		14.5604	11.9213		172.764	102.374		1.47088	48.9274
57.2426	0.518759		14.5752	11.9253		172.759	102.361		1.49227	48.2502
57.2378	0.518722		14.5902	11.929		172.753	102.578		1.51408	47.5837
57.2329	0.518687		14.6053	11.9402		172.747	101.767		1.53568	47.8712
57.228	0.518651		14.6203	11.9515		172.741	102.02		1.55728	48.171
57.223	0.518618		14.6355	12.0113		172.735	101.499		1.57951	49.1857
57.2181	0.518582		14.6503	12.0712		172.728	101.642		1.60175	50.2722
57.2133	0.518546		14.6651	12.0875		172.722	101.894		1.62377
57.2085	0.518512		14.6796	12.1041		172.716	101.797		1.646	49.7319
57.2038	0.518479		14.6944	12.059		172.71	101.702		1.66824	49.7138
57.1989	0.518445		14.7092	12.0138		172.703	102.156		1.69026	49.6986
57.194	0.518411		14.724	11.9741		172.697	101.711		1.71249	49.7131
57.1891	0.518379		14.7388	11.9346		172.691	101.612		1.73473	49.7279
57.1842	0.518349		14.7531	11.9375		172.684	101.73		1.75675	50.4068
57.1793	0.518318		14.7671	11.9406		172.678	101.821		1.77877	51.1232
57.1744	0.518288		14.7811	12.0343		172.672	101.376		1.80079	50.9698
57.1695	0.518259		14.7951	12.1284		172.666	101.365		1.82303	50.8075
57.1645	0.518228		14.8088	12.0638		172.66	101.038		1.84568	50.2313
57.1595	0.518196		14.823	11.9989		172.653	101.687		1.86834	49.6691
57.1546	0.518165		14.837	12.0871		172.647	101.348		1.891	49.6434
57.1496	0.518134		14.8506	12.1764		172.641	101.898		1.91366	49.6238
57.1447	0.518103		14.8642	12.2126		172.635	102.13		1.93674	49.355
57.1399	0.518072		14.8779	12.2484		172.628	102.006		1.95982	49.0874
57.135	0.518039		14.8919	12.1832		172.622	101.328		1.98354	48.7163
57.13	0.518008		14.9057	12.1181		172.616	101.776		2.00746	48.353
57.1251	0.517976		14.9195	12.1484		172.609	101.573		2.03097	48.8234
57.1202	0.517944		14.9333	12.1788		172.603	101.344		2.05511	49.3195
57.115	0.517913		14.947	12.2474		172.596	101.804		2.07925	49.4742
57.11	0.517878		14.9604	12.3162		172.59	102.259		2.10297	49.6254
57.105	0.517845		14.974	12.2918		172.584	101.833		2.12647	49.6034
57.0999	0.51781		14.9876	12.2674		172.578	101.725		2.1504	49.5792
57.0949	0.517776		15.0014	12.311		172.572	101.611		2.17412	49.4321
57.0899	0.517741		15.0149	12.3549		172.565	101.831		2.19805	49.2846
57.0849	0.517707		15.0283	12.3356		172.559	101.734		2.22219	49.027
57.08	0.517672		15.0417	12.3164		172.552	102.293		2.24633	48.7723
57.075	0.517636		15.0551	12.3602		172.545	101.622		2.27004	49.4284
57.0699	0.517599		15.0687	12.4043		172.539	102.068		2.29376	50.121
57.0648	0.517563		15.082	12.4353		172.532	101.31		2.31727	50.4092
57.0597	0.517529		15.0952	12.4663		172.526	102.193		2.34141	50.6969
57.0546	0.517493		15.1086	12.5241		172.519	101.763		2.36555	50.2556
57.0494	0.517457		15.122	12.5825		172.512	102.329		2.3899	49.8157
57.0442	0.517423		15.1352	12.5493		172.506	102.003		2.41425	49.5338
57.0391	0.517385		15.1483	12.5159		172.5	102.456		2.43882	49.2579
57.034	0.51735		15.1611	12.5207		172.493	102.106		2.46296	50.3475
57.0288	0.517316		15.1743	12.5255		172.487	102.088		2.48731	51.5309
57.0237	0.517283		15.1873	12.5024		172.48	101.869		2.51166	51.2154
57.0186	0.517252		15.2005	12.4793		172.473	101.977		2.53601	50.8864
57.0135	0.517222		15.2134	12.5901		172.467	102.109		2.56079	50.1513
57.0083	0.517192		15.2262	12.7016		172.46	102.551		2.58514	49.441
57.0033	0.517163		15.239	12.6854		172.453	101.746		2.60928
56.9983	0.517134		15.2518	12.6691		172.447	102.19		2.63342	50.574
56.9931	0.517107		15.2644	12.6618		172.44	101.636		2.65756	51.1844
56.9877	0.517079		15.2769	12.6544		172.434	101.633		2.68213	51.8156
56.9826	0.51705		15.2893	12.7017		172.427	101.334		2.70669	51.4729
56.9775	0.517023		15.3021	12.7488		172.421	101.793		2.73147	51.1227
56.9722	0.516994		15.3149	12.7972		172.414	101.065		2.75603	51.4113
56.9671	0.516965		15.3277	12.846		172.408	101.065		2.7806	51.7138
56.962	0.516935		15.3402	12.8827		172.401	101.829		2.80537	53.5382
56.9567	0.516904		15.353	12.9192		172.394	101.708		2.82994	55.6367
56.9516	0.516871		15.366	12.9224		172.387	101.799		2.85514	54.8621
56.9465	0.516835		15.3788	12.9256		172.38	102.114		2.88076	54.0926
56.9411	0.516801		15.3912	12.8955		172.373	101.766		2.9066	54.4389
56.9358	0.516766		15.4041	12.8655		172.366	102.553		2.93264	54.8087
56.9306	0.516732		15.4169	12.9251		172.359	101.651		2.95911	54.4487
56.9252	0.516698		15.4295	12.9853		172.352	101.553		2.9858	54.0904
56.9199	0.516664		15.4425	12.9527		172.346	101.152		3.01248	53.5454
56.9146	0.516628		15.4551	12.9202		172.339	101.478		3.0398	53.0168
56.9094	0.516594		15.4678	12.9264		172.332	101.515		3.06796	52.6918
56.9043	0.51656		15.4804	12.9328		172.325	101.644		3.09571	52.3774
56.899	0.516527		15.493	12.9695		172.319	101.461		3.12366	52.8483
56.8939	0.516493		15.5056	13.0061		172.312	101.548		3.1514	53.346
56.8885	0.51646		15.5182	13.0374		172.306	101.536		3.17893	51.6993
56.8833	0.516425		15.5305	13.0691		172.299	101.399		3.20646	50.1787
56.878	0.516389		15.5433	13.0131		172.292	101.825		3.2342	49.7388
56.8727	0.516352		15.5559	12.9573		172.286	102.036		3.26195	49.322
56.8675	0.516317		15.5689	12.9814		172.279	102.511		3.28969	49.8718
56.8621	0.516282		15.5817	13.0058		172.272	102.513		3.31743	50.4513
56.8568	0.516249		15.5942	13.0169		172.265	102.082		3.34496	49.7223
56.8514	0.516218		15.6064	13.028		172.258	102.529		3.37249	49.0033
56.8462	0.516184		15.6188	13.0647		172.252	102.527		3.40002	49.1373
56.8409	0.516149		15.6312	13.1013		172.245	102.753		3.42776	49.2828
56.8354	0.516114		15.6438	13.1484		172.238	102.196		3.45572	49.1414
56.83	0.51608		15.6561	13.1957		172.231	102.305		3.48367	48.9976
56.8248	0.516044		15.6687	13.155		172.224	101.523		3.51141	49.6878
56.8195	0.516008		15.6811	13.1144		172.217	102.084		3.53915	50.4154
56.8141	0.515976		15.6933	13.1686		172.21	101.853		3.56753	50.2411
56.8089	0.515943		15.7059	13.2228		172.204	101.519		3.59591	50.0555
56.8035	0.515911		15.7184	13.1515		172.197	101.736		3.62429	50.3398
56.7981	0.515876		15.7312	13.0801		172.19	101.307		3.65245	50.6348
56.7925	0.515844		15.7442	13.0728		172.183	101.03		3.67977	50.3428
56.7871	0.515813		15.7574	13.0653		172.177	101.905		3.70688	50.0483
56.7817	0.51578		15.7705	13.0971		172.169	101.706		3.7342	50.0245
56.7762	0.515749		15.7837	13.1292		172.162	102.028		3.76109
56.7706	0.515719		15.7969	13.1289		172.155	102.483		3.78798	50.6954
56.7652	0.515688		15.8101	13.1284		172.148	102.12		3.8153	51.4312
56.7598	0.515655		15.8233	13.1084		172.141	101.477		3.84199	50.8359
56.7544	0.515623		15.8366	13.0885		172.134	101.67		3.86888	50.2459
56.7488	0.515593		15.85	13.128		172.128	100.898		3.89599	50.2305
56.7433	0.515562		15.8634	13.1677		172.121	101.179		3.92267	50.2226
56.7379	0.515529		15.8768	13.1845		172.114	101.279		3.94935	50.9857
56.7324	0.515497		15.8902	13.2015		172.107	101.708		3.97667	51.7915
56.7271	0.515462		15.9035	13.2535		172.1	101.63		4.00356	52.4375
56.7216	0.515428		15.9171	13.3052		172.092	102.428		4.03067	53.11
56.7161	0.515392		15.9309	13.3109		172.085	102.231		4.05863	53.2811
56.7106	0.515354		15.9443	13.3169		172.079	102.827		4.08679	53.4474
56.7051	0.515316		15.9577	13.2536		172.071	101.721		4.11517	52.9266
56.6998	0.515278		15.9712	13.1903		172.064	102.281		4.14439	52.4144
56.6941	0.51524		15.9848	13.2073		172.057	102.082		4.17341	53.4168
56.6886	0.515202		15.9982	13.2245		172.05	101.968		4.20242	54.5175
56.6831	0.515164		16.0118	13.2866		172.043	102.21		4.23164	55.5202
56.6776	0.515125		16.0252	13.3486		172.036	102.191		4.26129	56.6014
56.672	0.51509		16.0385	13.3585		172.028	101.95		4.29094	55.7463
56.6663	0.515053		16.0517	13.3684		172.021	102.047		4.3208	54.9194
56.6608	0.515017		16.0647	13.2934		172.014	101.393		4.35066	54.3358
56.6553	0.51498		16.0781	13.2182		172.007	101.271		4.3801	53.7791
56.6498	0.514945		16.0911	13.2054		172	101.821		4.40975	53.7632
56.6443	0.514908		16.1044	13.1928		171.993	101.954		4.4394	53.7544
56.6389	0.514875		16.1178	13.2364		171.985	102.092		4.46862	54.1214
56.6333	0.514839		16.1308	13.2801		171.978	101.772		4.49806	54.5029
56.6277	0.514803		16.1442	13.3197		171.971	101.992		4.52707	53.5619
56.6222	0.514768		16.1576	13.3595		171.964	101.975		4.5563	52.6567
56.6167	0.514734		16.1709	13.3259		171.956	101.889		4.58552	53.1572
56.6111	0.5147		16.1845	13.2919		171.949	102.208		4.61411	53.695
56.6055	0.514665		16.1979	13.3421		171.942	101.758		4.64249	53.7038
56.6	0.51463		16.2115	13.3927		171.934	102.075		4.67087	53.7053
56.5944	0.514594		16.2251	13.3996		171.927	101.636		4.69946	54.249
56.5888	0.514556		16.2386	13.4061		171.92	101.287		4.72805	54.823
56.5832	0.514518		16.2518	13.4234		171.913	101.162		4.75663	53.8767
56.5776	0.514482		16.2654	13.4407		171.905	101.578		4.7848	52.9689
56.572	0.514446		16.279	13.4286		171.898	101.164		4.81275	52.4482
56.5664	0.514409		16.2926	13.4163		171.891	102.037		4.84092	51.9492
56.5606	0.514371		16.3061	13.4747		171.883	101.731		4.86909	52.4353
56.5549	0.514332		16.3197	13.5335		171.876	102.302		4.89704	52.9507
56.5493	0.514293		16.3337	13.5698		171.868	101.984		4.92499	52.7721
56.5436	0.514254		16.3471	13.6063		171.861	102.213		4.95295	52.5857
56.5381	0.514214		16.3607	13.6388		171.853	102.008		4.98048	52.2251
56.5325	0.514175		16.3744	13.6717		171.846	102.35		5.00822	51.8687
56.5269	0.514136		16.3882	13.5805		171.838	101.693		5.03596	51.6989
56.5212	0.514095		16.4022	13.4895		171.831	102.244		5.06307	51.5337
56.5155	0.514055		16.416	13.5366		171.823	102.27		5.09081	52.0289
56.5098	0.514014		16.4295	13.5842		171.816	102.165		5.11834	52.5476
56.504	0.513975		16.4433	13.613		171.809	101.752		5.14587	52.8827
56.4984	0.513934		16.4569	13.6419		171.801	101.956		5.1734	53.2232
56.4927	0.513894		16.4701	13.6861		171.793	101.732		5.20114	52.2076
56.4869	0.513853		16.4833	13.7303		171.786	101.503		5.22888	51.2377
56.4812	0.513814		16.4964	13.7259		171.778	101.2		5.25747	51.8495
56.4754	0.513775		16.5096	13.7214		171.771	101.621		5.28606	52.5095
56.4694	0.513735		16.523	13.7429		171.764	101.505		5.31486	52.6857
56.4635	0.513697		16.536	13.7648		171.756	101.595		5.34388	52.8567
56.4577	0.513659		16.549	13.8275		171.749	101.5		5.37268	53.0163
56.4518	0.51362		16.5619	13.8901		171.742	102.266		5.4019	53.1778
56.4461	0.513582		16.5749	13.9017		171.734	101.844		5.43155	52.4818
56.4402	0.513543		16.5881	13.9134		171.727	102.393		5.46099	51.8036
56.4345	0.513505		16.6011	13.8401		171.719	101.839		5.49021	51.4714
56.4288	0.513467		16.6139	13.7669		171.712	102.612		5.51986	51.1502
56.423	0.513427		16.6268	13.8151		171.704	102.28		5.5493	52.094
56.4173	0.513384		16.6396	13.8636		171.697	102.376		5.5781	53.1195
56.4115	0.51334		16.6524	13.9422		171.689	102.285		5.60733	52.5951
56.4058	0.513297		16.6654	14.0205		171.681	102.725		5.63655	52.0646
56.4	0.513251		16.6784	13.9781		171.674	101.955		5.66514	52.0454
56.3942	0.513205		16.6911	13.9354		171.666	102.494		5.69415	52.0332
56.3884	0.513158		16.7041	13.8703		171.659	101.842		5.72232	51.5398
56.3825	0.51311		16.7173	13.805		171.651	101.622		5.75006	51.0543
56.3766	0.513063		16.7303	13.8616		171.644	102.077		5.77802	52.1728
56.3708	0.513018		16.7433	13.9188		171.636	102.644		5.80576	53.4023
56.3649	0.512974		16.7564	13.9479		171.629	101.551		5.8335	53.7799
56.3591	0.51293		16.7696	13.977		171.622	101.434		5.86188	54.1538
56.3531	0.512884		16.7828	14.0182		171.614	101.664		5.89004	53.9473
56.3473	0.512841		16.796	14.0597		171.606	101.988		5.91778	53.7344
56.3416	0.512799		16.8092	14.0053		171.598	101.799		5.94553	54.0977
56.3357	0.512756		16.8221	13.9508		171.59	102.466		5.97242	54.4803
56.3298	0.512714		16.8355	13.9806		171.583	102.684		5.99953	53.5406
56.3239	0.512672		16.8487	14.0104		171.575	103.019		6.02727	52.6415
56.318	0.51263		16.8619	14.0657		171.566	102.788		6.0548	53.32
56.3121	0.512588		16.8753	14.1207		171.558	103.109		6.08191	54.0579
56.306	0.512546		16.888	14.0816		171.55	102.534		6.10922	53.1328
56.3001	0.512504		16.9012	14.0422		171.543	102.31		6.13591	52.2374
56.2942	0.512462		16.9142	14.0416		171.535	101.905		6.1628	52.3993
56.2882	0.512422		16.927	14.0413		171.527	101.69		6.18991	52.578
56.2822	0.512381		16.9398	14.0719		171.519	102.263		6.21723	53.2716
56.2762	0.51234		16.9527	14.1026		171.512	102.258		6.24433	54.0097
56.2702	0.512301		16.9655	14.1402		171.504	101.712		6.27102	54.1796
56.2643	0.512258		16.9787	14.1777		171.496	102.13		6.29727	54.344
56.2582	0.512217		16.9919	14.1577		171.488	102.002		6.32396	54.3477
56.2522	0.512173		17.0049	14.1378		171.48	101.677		6.35085	54.3489
56.2462	0.512128		17.018	14.102		171.473	101.596		6.37817	55.1523
56.2402	0.512082		17.031	14.0663		171.464	102.154		6.40549	56.0211
56.2343	0.512035		17.044	14.0988		171.456	102.059		6.43344	55.6085
56.2283	0.511988		17.057	14.1313		171.448	101.837		6.46118	55.1923
56.2223	0.51194		17.0702	14.2028		171.44	101.419		6.48871	56.0318
56.2162	0.511893		17.0829	14.2745		171.432	102.166		6.51688	56.9555
56.2103	0.511845		17.0961	14.256		171.424	102.282		6.54505	57.2063
56.2043	0.511798		17.1091	14.2377		171.416	102.273		6.57364	57.4517
56.1982	0.511752		17.1219	14.1554		171.408	102.154		6.60244	57.4373
56.1923	0.511706		17.1349	14.0732		171.4	102.13		6.63103	57.4191
56.1862	0.511661		17.1478	14.1195		171.392	102.585		6.65962	57.4296
56.1802	0.511617		17.1604	14.1668		171.384	102.147		6.68821	57.4405
56.1742	0.511573		17.1736	14.2343		171.375	101.524		6.71679	57.9464
56.1681	0.51153		17.1866	14.302		171.367	101.845		6.74538	58.4858
56.1621	0.51149		17.1994	14.2959		171.359	101.431		6.77397	57.6884
56.1559	0.511448		17.2121	14.2897		171.351	102.211		6.80256	56.9261
56.1498	0.511406		17.2251	14.2589		171.343	102.322		6.83115	54.9249
56.1438	0.511366		17.2377	14.2282		171.335	101.869		6.85932	53.1714
56.1376	0.511326		17.2505	14.2068		171.326	101.741		6.88706	53.8683
56.1316	0.511284		17.2631	14.1856		171.318	101.827		6.91501	54.6433
56.1254	0.511242		17.2752	14.2378		171.31	101.719		6.94318	55.2596
56.1192	0.511199		17.2876	14.2899		171.302	101.805		6.97113	55.9051
56.113	0.511157		17.3	14.3015		171.294	101.483		6.99909	55.6901
56.1069	0.511113		17.3124	14.3135		171.285	101.374		7.02704	55.4656
56.1009	0.511069		17.3248	14.2922		171.278	101.825		7.05457	55.2394
56.0947	0.511024		17.3371	14.2707		171.27	102.376		7.0821	55.0167
56.0887	0.510982		17.3493	14.2796		171.261	101.949		7.10963	54.2116
56.0826	0.510938		17.3617	14.2886		171.253	102.062		7.13737	53.4441
56.0764	0.510893		17.3739	14.2969		171.245	101.235		7.16512	54.5744
56.0702	0.51085		17.3861	14.3053		171.237	101.769		7.19328	55.8449
56.0639	0.510805		17.3986	14.2972		171.228	101.791		7.22124	55.0077
56.0577	0.51076		17.411	14.289		171.22	102.34		7.24919	54.1914
56.0514	0.510714		17.4234	14.3329		171.212	101.925		7.27735	53.5974
56.0451	0.51067		17.4358	14.3772		171.203	102.246		7.30531	53.0291
56.039	0.510626		17.448	14.3586		171.195	102.266		7.33326	53.766
56.033	0.510583		17.4601	14.3398		171.187	102.604		7.36185	54.5628
56.0268	0.51054		17.4723	14.3635		171.179	102.37		7.39023	54.9585
56.0208	0.510497		17.4845	14.3869		171.171	102.121		7.41882	55.3617
56.0147	0.510453		17.4969	14.4906		171.162	102.323		7.44762	55.7964
56.0084	0.51041		17.5093	14.5948		171.155	101.924		7.47642	56.2474
56.0023	0.510368		17.5214	14.4993		171.147	101.787		7.50522	55.3615
55.9959	0.510323		17.534	14.4039		171.138	102.078		7.53445	54.5135
55.9896	0.51028		17.5468	14.4145		171.13	101.505		7.56388	55.3199
55.9833	0.510237		17.5596	14.4252		171.121	101.715		7.59332	56.2106
55.977	0.510195		17.5724	14.4585		171.113	101.214		7.62318	55.9891
55.9707	0.510153		17.5849	14.4921		171.105	101.259		7.65389	55.7536
55.9645	0.510112		17.5979	14.5772		171.097	101.424		7.68354	54.6689
55.9581	0.510071		17.6107	14.6629		171.088	101.252		7.71382	53.6493
55.952	0.510033		17.6233	14.6088		171.079	101.406		7.74474	55.889
55.9458	0.509994		17.6359	14.5547		171.071	101.189		7.77566	58.7182
55.9395	0.509957		17.6486	14.5619		171.062	101.116		7.80679	57.4066
55.9334	0.509918		17.6612	14.5693		171.055	101.413		7.83771	56.1809
55.927	0.509875		17.6742	14.5741		171.046	101.96		7.86842	55.9061
55.9207	0.509835		17.6868	14.5789		171.038	101.84		7.89913	55.6489
55.9144	0.509795		17.6995	14.6227		171.029	101.625		7.92963	54.9891
55.9081	0.509754		17.7127	14.6667		171.02	101.8		7.96033	54.3546
55.9017	0.509711		17.7259	14.6633		171.011	101.582		7.99125	54.5461
55.8953	0.509665		17.7389	14.66		171.003	101.993		8.02196	54.7537
55.8889	0.50962		17.7519	14.6707		170.994	101.468		8.05246	54.9644
55.8825	0.509573		17.7646	14.6817		170.985	101.788		8.08253	55.1785
55.8762	0.509528		17.7776	14.728		170.977	101.611		8.1126	56.2847
55.8698	0.509481		17.7906	14.7741		170.969	102.358		8.14246	57.5259
55.8633	0.509434		17.8034	14.8065		170.96	102.026		8.17253	57.5448
55.8569	0.509389		17.8164	14.8391		170.952	102.029		8.20261	57.5427
55.8506	0.509344		17.8293	14.8585		170.943	101.954		8.23247	58.3423
55.8442	0.509302		17.8425	14.8778		170.935	102.174		8.26254	59.2304
55.8378	0.509257		17.8555	14.8683		170.926	101.756		8.2924	59.2576
55.8315	0.509212		17.8687	14.8586		170.917	101.528		8.32226	59.27
55.825	0.509167		17.8819	14.9382		170.909	101.962		8.35254	59.5787
55.8185	0.509122		17.895	15.0182		170.901	102.049		8.38262	59.9041
55.812	0.509076		17.9086	14.9805		170.892	101.942		8.4129	58.3677
55.8056	0.509031		17.9222	14.9426		170.883	101.837		8.44319	57.0115
55.7993	0.508987		17.9356	14.9983		170.874	101.455		8.47326	56.4939
55.7928	0.508942		17.9492	15.0542		170.865	101.764		8.50354	56.0086
55.7863	0.508897		17.9631	15.0232		170.857	101.445		8.53383	56.4675
55.7798	0.508852		17.9769	14.9924		170.848	102.178		8.56453	56.961
55.7732	0.508805		17.9913	15.0563		170.84	102.403		8.59545	57.4565
55.7668	0.508758		18.0053	15.1206		170.831	102.478		8.62659	57.9789
55.7603	0.508709		18.0193	15.131		170.822	102.02		8.6575	57.4414
55.7538	0.508662		18.0334	15.1417		170.813	102.093		8.68821	56.9124
55.7473	0.508615		18.0478	15.1557		170.804	101.54		8.71913	57.4036
55.7407	0.508566		18.0622	15.1697		170.796	102.079		8.75026	57.9376
55.7342	0.50852		18.0766	15.121		170.788	101.873		8.78118	58.4981
55.7277	0.508471		18.0908	15.0726		170.779	102.245		8.81253	59.0952
55.7213	0.508424		18.1049	15.1405		170.77	101.851		8.84366	60.4295
55.7147	0.508377		18.1193	15.2084		170.761	101.866		8.87458	62.0641
55.7082	0.508329		18.1339	15.2923		170.752	101.902		8.90571	58.7964
55.7015	0.50828		18.1485	15.3765		170.743	101.809		8.93684	56.342
55.695	0.508232		18.1631	15.3081		170.734	101.733		8.96797	57.5575
55.6884	0.508184		18.1776	15.2398		170.725	102.165		8.99911	59.0085
55.6818	0.508138		18.1922	15.2539		170.716	102.18		9.03045	57.5859
55.6753	0.508092		18.2068	15.268		170.708	102.253		9.06158	56.2941
55.6687	0.508048		18.2216	15.2348		170.699	101.721		9.09271	57.008
55.6621	0.508004		18.2361	15.2019		170.69	101.803		9.12406	57.8087
55.6556	0.507958		18.2509	15.2784		170.681	102.126		9.15498	57.2666
55.6492	0.507914		18.2659	15.3552		170.672	102.019		9.18589	56.7267
55.6426	0.507868		18.2811	15.3568		170.664	101.191		9.21681	56.2309
55.6361	0.507823		18.2961	15.3584		170.655	101.801		9.24731	55.7568
55.6294	0.507778		18.3114	15.4021		170.646	101.588		9.27738	55.5137
55.6228	0.507733		18.3266	15.4461		170.637	101.786		9.30767	55.2786
55.6162	0.507685		18.3418	15.3943		170.627	102.243		9.33753	55.7147
55.6095	0.507639		18.357	15.3425		170.618	102.123		9.36739	56.1802
55.6027	0.50759		18.3722	15.3689		170.61	102.014		9.39767	55.7099
55.596	0.507542		18.3873	15.3954		170.6	102.568		9.42774	55.2414
55.5893	0.507492		18.4025	15.3394		170.591	102.483		9.45739	56.8914
55.5827	0.507441		18.4177	15.2833		170.583	102.692		9.48662	58.8796
55.576	0.50739		18.4331	15.3674		170.574	102.139		9.51563	58.3218
55.5693	0.507339		18.4487	15.4518		170.565	102.239		9.54507	57.7542
55.5627	0.507288		18.464	15.3896		170.557	102.36		9.57429	58.0055
55.5561	0.507236		18.48	15.3269		170.548	102.124		9.60309	58.2792
55.5493	0.507184		18.4958	15.3669		170.539	101.683		9.63232	59.1873
55.5427	0.507133		18.512	15.4072		170.53	101.45		9.66133	60.2153
55.536	0.507082		18.5277	15.3645		170.521	101.143		9.69013	58.891
55.5293	0.507032		18.5435	15.3219		170.511	101.879		9.71936	57.7034
55.5226	0.506983		18.5593	15.3512		170.502	101.677		9.74858	57.1337
55.5158	0.506934		18.5753	15.3805		170.493	101.713		9.77781	56.5987
55.5091	0.506883		18.5913	15.3952		170.484	101.431		9.80703	59.0984
55.5025	0.506835		18.6074	15.4099		170.475	101.65		9.83626	62.7624
55.4958	0.506785		18.6236	15.3747		170.465	101.671		9.86506	62.8358
55.489	0.506736		18.6398	15.3395		170.456	102.005		9.89407	62.8249
55.4823	0.506687		18.656	15.372		170.448	102.035		9.92309	61.8202
55.4756	0.506637		18.6724	15.4044		170.438	102.128		9.9521	60.9393
55.4689	0.506589		18.6885	15.418		170.43	101.707		9.98111	59.7939
55.4623	0.50654		18.7055	15.431		170.42	102.028		10.0095	58.7815
55.4557	0.506491		18.7221	15.4018		170.411	102.036		10.0379	58.1569
55.4488	0.506443		18.7387	15.3724		170.402	101.911		10.0667	57.5738
55.4424	0.506391		18.7556	15.365		170.394	101.68		10.0953	57.5494
55.4354	0.506339		18.7724	15.3576		170.385	101.456		10.1245	57.5342
55.4286	0.506289		18.7894	15.3638		170.376	102.098		10.1533	56.9885
55.4218	0.506237		18.8066	15.37		170.366	102.31		10.1819	56.4597
55.4151	0.506184		18.8238	15.3748		170.357	102.424		10.21	57.2191
55.4082	0.506131		18.8411	15.3799		170.348	102.303		10.2388	58.0635
55.4014	0.50608		18.8587	15.3548		170.339	101.998		10.2674	57.7819
55.3946	0.506029		18.8761	15.33		170.33	102.407		10.2958	57.4881
55.3878	0.505976		18.8939	15.3927		170.321	101.308		10.3244	56.4309
55.3811	0.505925		18.9117	15.4561		170.312	101.701		10.3524	55.4526
55.3741	0.505876		18.9294	15.432		170.303	101.681		10.3801	57.1519
55.3674	0.505825		18.9472	15.4076		170.293	102.448		10.4078	59.2523
55.3607	0.505776		18.965	15.4981		170.284	101.994		10.4352	58.9689
55.3538	0.505724		18.983	15.5892		170.275	102.668		10.4623	58.6514
55.3468	0.505673		19.0009	15.481		170.266	102.127		10.4894	59.9624
55.3401	0.505625		19.0189	15.3733		170.257	102.509		10.516	61.5905
55.3333	0.505576		19.0371	15.4059		170.247	102.552		10.5417	60.3654
55.3262	0.505526		19.0549	15.4389		170.238	102.584		10.5669	59.2713
55.3196	0.505474		19.0731	15.4495		170.228	102.517		10.5919	58.9207
55.3126	0.505425		19.0912	15.4598		170.219	102.755		10.6171	58.5941
55.3056	0.505376		19.1094	15.5154		170.21	102.545		10.642	58.2767
55.2989	0.505328		19.1276	15.5713		170.2	102.108		10.6672	57.9691
55.292	0.505278		19.1456	15.5683		170.191	101.813		10.6924	57.9624
55.2852	0.505227		19.1635	15.5652		170.181	101.588		10.7172	57.9612
55.2781	0.505179		19.1817	15.5734		170.172	101.801		10.7416	56.598
55.2712	0.505128		19.1999	15.5818		170.163	102.193		10.7657	55.3649
55.2642	0.505078		19.2187	15.5843		170.153	101.648		10.7899	55.1167
55.2574	0.505027		19.2371	15.5869		170.143	101.932		10.814	54.8896
55.2505	0.504976		19.2554	15.6406		170.133	101.912		10.8379	55.7887
55.2434	0.504925		19.2736	15.6947		170.124	102.221		10.8612	56.7889
55.2366	0.504874		19.2922	15.7218		170.114	101.895		10.8847	56.303
55.2297	0.504822		19.3112	15.7484		170.105	102.441		10.908	55.8129
55.2226	0.504769		19.3303	15.7692		170.095	101.906		10.9313	55.5659
55.2157	0.504717		19.3491	15.7903		170.086	102.574		10.9544	55.328
55.2087	0.504661		19.3681	15.7744		170.076	102.276		10.9773	56.7586
55.2017	0.50461		19.3871	15.7583		170.067	102.49		10.9997	58.4606
55.1947	0.504557		19.4061	15.78		170.057	102.374		11.0224	59.4832
55.1876	0.504506		19.4252	15.8018		170.048	102.503		11.0448	60.6231
55.1807	0.504453		19.4442	15.8043		170.039	102.198		11.0668	59.5085
55.1737	0.504401		19.4636	15.8067		170.029	102.315		11.0891	58.4849
55.1668	0.50435		19.4828	15.8827		170.02	102.345		11.1113	58.4666
55.1598	0.504299		19.5017	15.9592		170.011	102.244		11.1329	58.4659
55.1529	0.504247		19.5213	15.8669		170.001	101.74		11.1545	59.0955
55.146	0.504196		19.5407	15.7753		169.992	102.262		11.1761	59.7905
55.1389	0.504143		19.5601	15.8621		169.983	101.919		11.1973	61.4108
55.1319	0.504089		19.5798	15.95		169.974	101.676		11.2182	63.6499
55.1249	0.504038		19.5994	15.9854		169.964	101.36		11.2394	60.5981
55.118	0.503985		19.619	16.0206		169.955	101.869		11.2599	58.436
55.1111	0.503935		19.6386	16.0711		169.945	101.551		11.2805	59.0364
55.1039	0.503882		19.6584	16.1219		169.935	102.627		11.3006	59.7369
55.0971	0.503829		19.6787	16.0725		169.926	102.42		11.3205	60.1146
55.0901	0.503777		19.6985	16.0236		169.916	102.413		11.3402	60.5056
55.0831	0.503725		19.7183	16.1065		169.906	102.087		11.3597	60.5219
55.0759	0.503671		19.7387	16.1901		169.896	102.191		11.3789	60.531
55.0688	0.503617		19.7588	16.1869		169.886	102.013		11.398	62.357
55.0616	0.503562		19.7792	16.1832		169.876	102.109		11.4168	65.4011
55.0546	0.503506		19.7994	16.1792		169.867	101.676		11.4361	60.9782
55.0475	0.503452		19.8196	16.1751		169.857	101.983		11.4552	58.4105
55.0403	0.503396		19.8406	16.1287		169.847	101.24		11.474	58.0653
55.0333	0.50334		19.8611	16.0823		169.837	101.138		11.4929	57.7646
55.0261	0.503285		19.8817	16.1787		169.827	101.267		11.5115	57.7577
55.019	0.503228		19.9027	16.2753		169.817	101.719		11.5299	57.7563
55.0118	0.503173		19.9235	16.3005		169.807	101.776		11.5483	58.9783
55.0047	0.503117		19.944	16.3257		169.797	101.872		11.5665	60.4426
54.9975	0.503064		19.965	16.3475		169.788	101.667		11.5847	59.6945
54.9904	0.50301		19.986	16.3696		169.778	101.863		11.6032	58.9692
54.9834	0.502959		20.007	16.3066		169.768	101.304		11.6216	60.8257
54.9762	0.502909		20.0279	16.2436		169.758	101.478		11.6398	63.5137
54.9691	0.502856		20.0493	16.3367		169.748	101.567		11.6586	62.3434
54.9619	0.502803		20.0703	16.431		169.739	101.874		11.6775	61.3241
54.9549	0.502749		20.0919	16.4725		169.729	102.105		11.6961	62.8582
54.9477	0.502697		20.1134	16.5138		169.719	102.222		11.7148	65.3352
54.9407	0.502644		20.1348	16.6185		169.709	102.355		11.7334	62.3354
54.9335	0.502593		20.1564	16.724		169.699	102.379		11.7516	60.4392
54.9263	0.502542		20.1782	16.5905		169.689	101.978		11.7709	62.8119
54.9191	0.502488		20.2	16.4573		169.68	102.645		11.7899
54.9119	0.502436		20.2217	16.5152		169.67	102.427		11.8086	65.4304
54.9047	0.502384		20.2437	16.5733		169.66	102.743		11.8276	63.5527
54.8975	0.502329		20.2655	16.5951		169.65	102.546		11.8462	64.2971
54.8902	0.502274		20.2877	16.6164		169.64	102.389		11.8649	65.3387
54.883	0.502219		20.3098	16.5988		169.631	102.611		11.8835	61.2904
54.8757	0.502162		20.3318	16.5812		169.621	102.733		11.9017	58.9167
54.8686	0.502106		20.3542	16.6055		169.612	102.2		11.9201	60.7352
54.8612	0.502046		20.3766	16.6296		169.601	102.864		11.9388	63.4169
54.854	0.501988		20.3987	16.6918		169.591	101.988		11.957	63.4821
54.8468	0.50193		20.4211	16.7543		169.582	101.555		11.9752	63.4801
54.8395	0.501873		20.4435	16.7983		169.571	101.343		11.993	60.8038
54.8322	0.501815		20.4661	16.8418		169.562	101.327		12.0108	58.8853
54.8248	0.501758		20.4886	16.8976		169.552	101.222		12.0288	58.5239
54.8177	0.501699		20.5108	16.9537		169.542	101.109		12.0467	58.2005
54.8104	0.501643		20.5332	16.872		169.532	101.22		12.0647	57.5984
54.8031	0.501584		20.556	16.7904		169.522	101.124		12.0823	57.0274
54.7958	0.501526		20.5786	16.7764		169.512	100.739		12.1003	59.4994
54.7886	0.50147		20.6015	16.7623		169.502	101.556		12.1183	63.3451
54.7813	0.501415		20.6247	16.8091		169.492	101.669		12.1367	61.2178
54.7739	0.501361		20.6477	16.8556		169.482	101.965		12.1552	59.5479
54.7666	0.501308		20.6709	16.9445		169.473	101.848		12.1736	60.2766
54.7593	0.501256		20.694	17.0341		169.462	102.045		12.1914	61.1416
54.7519	0.501203		20.717	16.9782		169.452	102.045		12.2089	62.7137
54.7447	0.501152		20.7404	16.9221		169.442	102.175		12.2265	65.1879
54.7372	0.501101		20.7638	16.9204		169.432	101.749		12.2434	62.2015
54.7299	0.50105		20.7875	16.9192		169.422	101.778		12.261	60.3123
54.7225	0.500999		20.8111	16.9472		169.412	101.833		12.2786	61.5938
54.7151	0.500949		20.8347	16.9754		169.401	101.532		12.2964	63.3487
54.7077	0.500896		20.8583	17.0084		169.391	101.155		12.3144	60.7147
54.7003	0.500848		20.8822	17.0415		169.381	101.671		12.3319	58.7941
54.6928	0.500797		20.9062	17.009		169.371	101.664		12.3493	58.7632
54.6854	0.500748		20.9302	16.9763		169.36	101.746		12.3662	58.7652
54.6782	0.500697		20.954	17.0325		169.35	101.927		12.3836	57.8266
54.6708	0.500647		20.9781	17.0889		169.34	102.229		12.401	56.9595
54.6633	0.500596		21.0025	17.0856		169.33	101.803		12.4188	58.7265
54.6559	0.500546		21.0267	17.0819		169.32	102.109		12.4367	61.0511
54.6486	0.500494		21.0509	17.1194		169.31	101.474		12.4545	58.1507
54.6412	0.500444		21.075	17.1567		169.299	102.214		12.4725	55.8991
54.6337	0.500393		21.0992	17.0882		169.289	101.384		12.4905	57.1579
54.6262	0.500342		21.1234	17.0199		169.279	102.215		12.5085	58.6904
54.6189	0.500289		21.1476	17.0551		169.269	101.69		12.5269	61.0148
54.6114	0.500236		21.1719	17.0906		169.259	102.015		12.5449	65.0237
54.604	0.500183		21.1961	17.1438		169.248	101.831		12.5631
54.5965	0.500132		21.2203	17.1968		169.238	102.253		12.5807
54.5891	0.500079		21.2445	17.2886		169.228	102.032		12.5979	64.1886
54.5816	0.500026		21.2684	17.3813		169.218	101.714		12.615	61.0921
54.574	0.499973		21.2924	17.3267		169.208	101.848		12.6322	59.4246
54.5665	0.499918		21.3168	17.2721		169.198	101.42		12.6493	58.0555
54.5591	0.499865		21.341	17.3277		169.188	101.407		12.666	60.516
54.5515	0.499811		21.3652	17.3837		169.177	101.286		12.6828	64.9548
54.544	0.499757		21.3895	17.4134		169.167	100.484		12.6993
54.5364	0.499701		21.4139	17.4433		169.157	101.087		12.7156
54.529	0.499644		21.4383	17.4038		169.146	101.227		12.7321	63.3118
54.5215	0.499588		21.4627	17.3641		169.136	101.462		12.7482	61.0179
54.514	0.499532		21.487	17.377		169.126	101.103		12.7645	64.948
54.5064	0.499477		21.5114	17.3896		169.116	102.158		12.7808
54.4989	0.499422		21.5362	17.4162		169.105	102.592		12.7971
54.4914	0.499368		21.5606	17.443		169.095	102.137		12.8134
54.4839	0.499315		21.5853	17.4945		169.085	101.626		12.8291
54.4762	0.499263		21.6103	17.5458		169.075	101.702		12.8443
54.4687	0.499209		21.6351	17.5526		169.065	101.479		12.8596
54.461	0.499155		21.6599	17.5595		169.054	101.758		12.8748	65.2294
54.4534	0.499101		21.6848	17.5616		169.044	101.73		12.8896
54.4458	0.499048		21.7092	17.5639		169.034	102.468		12.9046
54.4384	0.498995		21.734	17.5767		169.023	102.223		12.9195
54.4309	0.498941		21.7592	17.5897		169.012	102.346		12.9339	65.1326
54.4234	0.49889		21.7837	17.6436		169.002	102.034		12.9485
54.4158	0.498835		21.8085	17.6975		168.991	102.14		12.9629
54.4081	0.498784		21.8339	17.732		168.981	101.943		12.9773
54.4005	0.498732		21.8587	17.7667		168.97	101.436		12.9921	65.1183
54.3929	0.498683		21.8836	17.7233		168.96	101.161		13.0065	62.5669
54.3852	0.498633		21.9086	17.6798		168.949	101.498		13.0209	60.9718
54.3777	0.498587		21.9334	17.6961		168.939	101.626		13.0353	58.0042
54.3701	0.498539		21.9582	17.7127		168.928	101.742		13.0494	55.766
54.3624	0.498491		21.9831	17.7159		168.917	101.881		13.0638	56.4704
54.3548	0.498443		22.0077	17.7191		168.907	102.179		13.0782	57.295
54.3471	0.498395		22.0325	17.7721		168.896	102.378		13.0926	57.0228
54.3395	0.498348		22.0573	17.826		168.885	102.572		13.107	56.7353
54.332	0.4983		22.0816	17.8302		168.874	102.119		13.1214	56.7295
54.3243	0.49825		22.1062	17.8341		168.863	102.102		13.1358	56.7295
54.3166	0.498198		22.1308	17.8703		168.852	101.983		13.1496	59.9424
54.309	0.498145		22.1554	17.907		168.841	101.858		13.1633
54.3013	0.498093		22.1797	17.9384		168.83	102.099		13.1771	61.9538
54.2935	0.498037		22.2043	17.9701		168.82	102.092		13.1909	59.2732
54.2859	0.497982		22.2287	17.9991		168.809	101.894		13.2046	58.2104
54.2782	0.497927		22.2535	18.0282		168.798	101.89		13.218	57.2809
54.2706	0.497869		22.2782	17.9994		168.787	101.093		13.2307	57.2572
54.2629	0.497814		22.3026	17.9706		168.777	102.141		13.244	57.2513
54.2552	0.497763		22.327	17.9558		168.766	101.725		13.2575	59.9245
54.2475	0.49771		22.3516	17.941		168.756	101.226		13.2705	64.7562
54.2397	0.497658		22.3759	18.0135		168.745	101.452		13.2836
54.232	0.497606		22.4003	18.0864		168.734	101.456		13.2961
54.2244	0.497553		22.4249	18.1624		168.723	101.546		13.3083
54.2167	0.497499		22.4493	18.2389		168.712	101.753		13.3206	61.9173
54.2088	0.497446		22.4734	18.204		168.701	101.866		13.3327
54.2009	0.497393		22.4982	18.1687		168.69	102.384		13.3447
54.1931	0.497342		22.5224	18.1682		168.679	101.849		13.3566
54.1854	0.497291		22.547	18.1678		168.668	101.834		13.3682	63.1477
54.1776	0.497239		22.5716	18.2004		168.656	101.959		13.3797
54.1697	0.497189		22.5959	18.2329		168.646	101.738		13.3909
54.162	0.497138		22.6203	18.3008		168.635	101.533		13.4023
54.1543	0.497089		22.6449	18.369		168.624	101.951		13.414
54.1464	0.497041		22.6693	18.3041		168.613	101.231		13.4252
54.1386	0.496993		22.6934	18.2394		168.602	102.179		13.4366
54.1307	0.496944		22.7176	18.2924		168.592	102.091		13.4478
54.123	0.496895		22.742	18.3456		168.581	102.222		13.4586
54.1153	0.496846		22.7664	18.405		168.57	101.827		13.4698
54.1074	0.496798		22.7905	18.4648		168.558	102.031		13.4811
54.0996	0.496751		22.8147	18.5127		168.548	102.06		13.4925
54.0918	0.4967		22.8387	18.561		168.537	102.271		13.5041
54.0839	0.496649		22.8631	18.5045		168.526	101.771		13.5156
54.0761	0.496598		22.8872	18.448		168.515	101.954		13.5268
54.0682	0.496545		22.9112	18.4662		168.504	101.725		13.5382
54.0603	0.496491		22.9356	18.4843		168.493	101.492		13.5494
54.0524	0.496437		22.9598	18.4993		168.482	102.018		13.5611
54.0445	0.496383		22.9839	18.5143		168.471	101.773		13.5733
54.0368	0.496328		23.0087	18.5563		168.459	102.32		13.5854	63.8952
54.0289	0.496276		23.0331	18.5985		168.448	102.747		13.5975	60.7856
54.0211	0.496222		23.0575	18.5476		168.437	102.112		13.6097	61.7223
54.0132	0.496169		23.0816	18.4967		168.426	101.887		13.6218	62.9643
54.0054	0.496116		23.106	18.4969		168.416	101.594		13.6339	61.7692
53.9974	0.496063		23.1304	18.4973		168.405	102.229		13.6457	60.7598
53.9896	0.496009		23.1546	18.5812		168.393	102.026		13.6576	61.2013
53.9816	0.495956		23.1789	18.6653		168.382	101.374		13.669	61.7164
53.9738	0.495903		23.2033	18.6993		168.371	101.688		13.6809	61.7287
53.9661	0.495851		23.2279	18.733		168.36	101.351		13.6925	61.7297
53.9581	0.495801		23.2523	18.6541		168.348	101.052		13.7044	62.3005
53.9503	0.49575		23.2764	18.5758		168.337	101.782		13.7164	62.9629
53.9423	0.495701		23.3012	18.645		168.327	101.696		13.7283
53.9344	0.49565		23.3256	18.7149		168.316	101.3		13.7401
53.9265	0.495601		23.35	18.7293		168.304	101.235		13.7522
53.9187	0.495549		23.3741	18.7437		168.293	101.238		13.7636
53.9107	0.495496		23.3983	18.7508		168.283	101.548		13.7751
53.9027	0.495443		23.4225	18.758		168.271	102.204		13.7867
53.8946	0.49539		23.4465	18.7162		168.26	102.67		13.7985
53.8868	0.495336		23.4704	18.6742		168.249	102.794		13.8102
53.8789	0.495281		23.4942	18.7052		168.237	102.825		13.8225
53.8709	0.495226		23.5182	18.7368		168.226	102.724		13.8343
53.8629	0.49517		23.5422	18.7875		168.215	102.001		13.8462
53.8549	0.495114		23.5662	18.8381		168.204	102.094		13.8585
53.847	0.49506		23.5897	18.8966		168.193	101.883		13.8709
53.839	0.495004		23.6137	18.955		168.181	101.546		13.8832	60.7653
53.831	0.49495		23.6377	18.8488		168.17	101.349		13.8961	61.6621
53.8229	0.494897		23.6615	18.7426		168.16	101.854		13.9093	62.8952
53.8148	0.494842		23.6854	18.7546		168.148	101.746		13.922	61.1837
53.8066	0.494789		23.7092	18.7671		168.137	101.933		13.9347	59.8249
53.7986	0.494735		23.7334	18.8185		168.126	102.363		13.9474	61.1007
53.7905	0.494681		23.7574	18.8699		168.115	102.328		13.9607	62.8493
53.7826	0.494629		23.7813	18.9132		168.104	102.04		13.9745	60.6814
53.7745	0.494577		23.8057	18.9562		168.092	101.92		13.988	59.0391
53.7665	0.494524		23.8297	18.9784		168.081	101.726		14.0022	59.0033
53.7586	0.494471		23.8537	19.0007		168.07	101.826		14.0164	58.9991
53.7505	0.494418		23.878	18.9217		168.058	102.267		14.0306	59.7538
53.7424	0.494367		23.9022	18.8428		168.047	102.045		14.0447	60.6172
53.7345	0.494314		23.9266	18.918		168.035	102.248		14.0589	59.7809
53.7264	0.494262		23.9512	18.9934		168.023	101.899		14.0731	58.9983
53.7184	0.49421		23.9755	19.0453		168.012	102.415		14.0875	57.3497
53.7103	0.494158		23.9997	19.097		168	101.879		14.1019	55.9319
53.7022	0.494107		24.0241	19.0251		167.989	101.271		14.1161	58.5452
53.6941	0.494055		24.0485	18.9527		167.978	101.503		14.1307	62.7234
53.686	0.494001		24.0726	18.9679		167.967	101.844		14.1453	62.8575
53.6779	0.493948		24.0968	18.9831		167.955	101.545		14.1597	62.8532
53.6697	0.493895		24.121	19.0193		167.944	101.998		14.1745
53.6616	0.493841		24.1452	19.0555		167.932	102.117		14.1889
53.6535	0.493788		24.1695	19.1175		167.921	102.226		14.2035
53.6453	0.493733		24.1935	19.1804		167.909	101.816		14.2183
53.6372	0.493679		24.2177	19.1149		167.898	101.835		14.2325
53.6291	0.493621		24.2421	19.0491		167.887	102.36		14.2469
53.6211	0.493566		24.2664	19.0642		167.875	101.423		14.2615
53.613	0.493509		24.2908	19.0795		167.864	101.614		14.2759
53.6048	0.493452		24.315	19.1371		167.852	101.738		14.2905
53.5966	0.493396		24.3392	19.1947		167.841	101.195		14.3047
53.5883	0.493341		24.3633	19.2118		167.829	101.584		14.3189	63.7439
53.5803	0.493284		24.3871	19.2291		167.817	100.959		14.3326	59.7665
53.572	0.493227		24.4113	19.2103		167.806	101.073		14.3472	64.4286
53.5639	0.493171		24.4355	19.1913		167.795	101.279		14.3616
53.5556	0.493113		24.4596	19.187		167.783	101.397		14.376
53.5474	0.493054		24.4838	19.1828		167.772	101.379		14.3909	61.6304
53.5391	0.492998		24.508	19.239		167.76	101.3		14.4053
53.5308	0.492943		24.5324	19.2947		167.749	101.504		14.4203
53.5225	0.492887		24.5564	19.3512		167.737	102.037		14.4353
53.5144	0.492829		24.5805	19.4081		167.725	102.027		14.4503
53.5061	0.492774		24.6047	19.3843		167.713	101.838		14.4654
53.4978	0.492717		24.6293	19.3601		167.702	102.251		14.4802
53.4895	0.492662		24.6539	19.3931		167.69	102.043		14.4948
53.4813	0.492608		24.6786	19.4264		167.678	102.026		14.5096
53.473	0.492555		24.703	19.4978		167.667	101.823		14.5244
53.4648	0.4925		24.7272	19.5695		167.655	101.376		14.5391	64.6347
53.4564	0.492446		24.7518	19.6249		167.644	101.695		14.5539	62.7631
53.4482	0.492391		24.7763	19.6804		167.632	101.879		14.5689	61.5157
53.4399	0.492337		24.8009	19.6366		167.62	101.266		14.5837	66.6514
53.4316	0.49228		24.8253	19.5928		167.609	101.239		14.5983
53.4233	0.492224		24.8499	19.6375		167.597	101.153		14.6131
53.4151	0.492169		24.8744	19.6825		167.586	100.869		14.6278	64.6521
53.407	0.492113		24.8994	19.6764		167.575	100.724		14.6424
53.3988	0.492055		24.9238	19.6703		167.564	101.654		14.657
53.3905	0.492		24.9486	19.8394		167.552	101.481		14.6716
53.3823	0.491941		24.9733	20.0105		167.54	101.605		14.6855
53.3739	0.491885		24.9983	19.9361		167.529	101.334		14.6999
53.3655	0.491827		25.0231	19.8616		167.517	101.617		14.7139
53.3571	0.49177		25.0481	19.8117		167.506	101.322		14.7279
53.3488	0.491711		25.0726	19.7621		167.495	101.309		14.7419
53.3405	0.491653		25.0974	19.8586		167.483	101.607		14.7552
53.3322	0.491595		25.1226	19.9558		167.471	101.685		14.7683
53.3239	0.491539		25.1474	20.0124		167.459	102.209		14.7817
53.3156	0.49148		25.1723	20.0695		167.447	101.787		14.7948
53.3071	0.491425		25.1973	20.14		167.435	102.116		14.8077
53.2986	0.491367		25.2221	20.2106		167.424	102.117		14.821
53.2902	0.491312		25.2469	20.1717		167.412	102.968		14.8344
53.2818	0.491257		25.2718	20.1327		167.4	102.205		14.8481
53.2734	0.491204		25.2964	20.2758		167.389	102.222		14.8617
53.2651	0.491149		25.3212	20.4194		167.377	101.909		14.8748
53.2568	0.491095		25.3462	20.4586		167.365	101.825		14.8881
53.2485	0.49104		25.3709	20.4977		167.353	102.259		14.9019
53.2402	0.490983		25.3957	20.4512		167.341	101.655		14.9152
53.2318	0.490928		25.4207	20.4045		167.329	102.274		14.9284
53.2234	0.490868		25.4455	20.3796		167.317	101.673		14.9415
53.2151	0.490812		25.4702	20.355		167.305	101.674		14.9546	64.6193
53.2066	0.490754		25.4952	20.4448		167.293	101.487		14.9675
53.1982	0.490695		25.52	20.5349		167.281	101.172		14.9808
53.1898	0.490637		25.5446	20.6108		167.269	101.272		14.994
53.1814	0.490578		25.5695	20.6873		167.257	101.978		15.0071
53.1729	0.490518		25.5941	20.6889		167.246	101.374		15.0202
53.1644	0.490459		25.6185	20.6901		167.233	101.658		15.0336
53.156	0.490399		25.6437	20.6076		167.221	101.67		15.0467
53.1476	0.490339		25.6682	20.5255		167.209	101.258		15.0596
53.1392	0.490281		25.6928	20.5241		167.197	100.793		15.0731	62.6505
53.1307	0.490222		25.7176	20.5228		167.185	101.276		15.0861	60.3711
53.1221	0.490163		25.7422	20.5596		167.173	101.288		15.0996	59.8913
53.1136	0.490106		25.7667	20.5968		167.161	101.475		15.1132	59.4723
53.1051	0.490047		25.7913	20.6376		167.149	101.783		15.1265	62.4791
53.0967	0.489987		25.8159	20.6783		167.136	101.765		15.1402
53.0882	0.489928		25.8401	20.6814		167.124	101.875		15.1538
53.0798	0.489867		25.8651	20.6843		167.111	101.876		15.1669
53.0712	0.489807		25.8894	20.6806		167.1	101.576		15.1803
53.0628	0.489747		25.9142	20.6768		167.088	101.778		15.1932
53.0542	0.489686		25.9386	20.7288		167.075	101.704		15.2061
53.0456	0.489625		25.963	20.7813		167.063	101.299		15.219
53.037	0.489564		25.9873	20.7312		167.051	101.397		15.2323
53.0286	0.489502		26.0117	20.6807		167.04	101.597		15.2452
53.0201	0.48944		26.0359	20.647		167.027	101.801		15.2582
53.0117	0.489379		26.0601	20.6133		167.015	101.292		15.2711
53.0032	0.489317		26.0846	20.7728		167.003	101.39		15.284
52.9945	0.489256		26.1088	20.9333		166.991	101.804		15.2969
52.986	0.489196		26.133	20.8528		166.979	101.927		15.31
52.9773	0.489136		26.1574	20.772		166.968	102.042		15.3231
52.9687	0.489075		26.1815	20.8278		166.956	101.261		15.3365
52.9601	0.489017		26.2059	20.8835		166.944	101.555		15.3498	64.3832
52.9516	0.488958		26.2303	20.7486		166.932	102.191		15.3629
52.9429	0.488903		26.2545	20.6144		166.92	102.31		15.3765
52.9343	0.488843		26.2784	20.5934		166.907	102.037		15.3898
52.9258	0.488787		26.3026	20.5726		166.895	102.115		15.4029
52.917	0.488728		26.3268	20.7257		166.883	102.118		15.4165
52.9086	0.488671		26.3508	20.8804		166.871	102.111		15.43
52.9	0.488613		26.3749	20.7806		166.859	102.203		15.4432
52.8915	0.488553		26.3989	20.6811		166.847	101.771		15.4565
52.8828	0.488495		26.4231	20.6278		166.834	101.985		15.4694
52.8743	0.488438		26.4471	20.5745		166.821	101.962		15.4821
52.8657	0.48838		26.4712	20.6274		166.809	101.661		15.4955
52.8569	0.48832		26.4954	20.6801		166.797	101.144		15.5084
52.8483	0.488264		26.5196	20.6763		166.784	101.268		15.5213	63.3678
52.8396	0.488205		26.5438	20.6727		166.772	101.569		15.5344	60.2906
52.831	0.48815		26.5677	20.6983		166.76	101.279		15.5475	65.9841
52.8225	0.488093		26.5919	20.724		166.747	101.274		15.5609
52.8139	0.488038		26.6161	20.7374		166.735	101.3		15.574
52.8052	0.487982		26.6405	20.7509		166.723	101.623		15.5867	61.3103
52.7967	0.487927		26.6646	20.8165		166.71	101.551		15.5996	62.4239
52.7881	0.48787		26.6886	20.8824		166.698	101.157		15.6125	64.2198
52.7792	0.487814		26.7126	20.8589		166.686	101.852		15.6256	59.429
52.7704	0.487756		26.7364	20.8353		166.673	101.33		15.639	56.695
52.7617	0.487699		26.7601	20.7874		166.662	101.652		15.6523	58.1727
52.7529	0.48764		26.7841	20.7391		166.65	101.869		15.6654	60.1341
52.7443	0.487583		26.8079	20.7672		166.637	101.779		15.6783	58.964
52.7356	0.487524		26.8315	20.7955		166.625	101.874		15.6915	57.8921
52.7268	0.487465		26.8553	20.8738		166.613	101.779		15.7046	57.8558
52.7181	0.487406		26.8786	20.9522		166.6	101.665		15.7177	57.8433
52.7095	0.487344		26.9024	20.9636		166.588	101.874		15.7311	58.1741
52.7008	0.487281		26.9258	20.9751		166.575	101.377		15.7444	58.5281
52.692	0.487219		26.9494	20.9017		166.563	101.493		15.7573	59.2796
52.6833	0.487157		26.9729	20.8286		166.551	101.104		15.7706	60.1331
52.6745	0.487094		26.9963	20.8992		166.538	101.413		15.784	58.559
52.6658	0.487032		27.0195	20.9707		166.526	101.302		15.7973	57.2082
52.657	0.48697		27.0427	20.9873		166.513	100.925		15.8111	58.4741
52.6483	0.486909		27.0658	21.004		166.5	101.326		15.8246	60.0846
52.6396	0.486849		27.089	21.078		166.488	101.724		15.838	58.9033
52.6309	0.486789		27.1122	21.1523		166.476	101.611		15.8517	57.831
52.6221	0.486729		27.1352	21.1012		166.464	101.425		15.8655	60.5215
52.6134	0.486672		27.1581	21.0495		166.451	101.902		15.8788
52.6046	0.486616		27.1813	21.1167		166.439	101.595		15.8928	61.2021
52.5958	0.48656		27.2045	21.1848		166.427	101.471		15.9068	58.5485
52.5869	0.486505		27.2275	21.1679		166.414	101.662		15.9205	58.8523
52.5782	0.486451		27.2508	21.1507		166.401	101.858		15.9343	59.2382
52.5692	0.486397		27.274	21.1853		166.389	101.977		15.9482	58.147
52.5604	0.486343		27.297	21.2206		166.377	102.51		15.962	57.1556
52.5517	0.486287		27.3202	21.1992		166.364	101.931		15.9758	57.4441
52.5429	0.48623		27.3433	21.178		166.352	101.858		15.9895	57.7746
52.5338	0.486176		27.3665	21.2356		166.339	102.103		16.0033	59.2065
52.525	0.486119		27.3897	21.2937		166.326	102.024		16.017	61.0483
52.5162	0.486062		27.4129	21.294		166.313	101.673		16.0306	59.6802
52.5073	0.486005		27.4361	21.2942		166.3	102.171		16.0439	58.4784
52.4985	0.485946		27.4592	21.3724		166.288	101.659		16.0577	58.1104
52.4898	0.485889		27.482	21.4516		166.275	101.822		16.0714	57.7768
52.4809	0.485827		27.505	21.4374		166.262	101.407		16.0848	58.8011
52.472	0.485766		27.528	21.4229		166.25	101.794		16.0985	60.0392
52.4632	0.485702		27.5507	21.4014		166.237	101.598		16.1121	62.2342
52.4542	0.48564		27.5735	21.38		166.225	101.775		16.1254
52.4452	0.485579		27.5965	21.4778		166.212	101.6		16.1394	64.1877
52.4365	0.485515		27.6193	21.5763		166.2	101.217		16.1532	62.3198
52.4276	0.485451		27.642	21.5958		166.187	101.738		16.1669
52.4186	0.485387		27.665	21.6149		166.174	101.934		16.1813
52.4099	0.485326		27.6878	21.5225		166.161	101.533		16.1955
52.401	0.485263		27.7104	21.4303		166.149	101.6		16.2097
52.3921	0.485201		27.7331	21.5132		166.136	101.494		16.2237
52.3834	0.485141		27.7555	21.5975		166.124	101.564		16.238
52.3745	0.48508		27.7779	21.5973		166.111	101.667		16.2527
52.3658	0.485019		27.8003	21.5969		166.099	101.362		16.2677
52.3571	0.484958		27.8224	21.6591		166.086	101.564		16.2823
52.3481	0.484895		27.8448	21.7215		166.073	101.574		16.2969
52.3393	0.484834		27.8668	21.7207		166.061	101.597		16.3121
52.3304	0.484773		27.889	21.7195		166.048	102.211		16.3272
52.3215	0.484712		27.911	21.7641		166.035	101.829		16.3426
52.3123	0.484653		27.9327	21.8091		166.023	101.855		16.3587	62.3246
52.3034	0.484594		27.9545	21.8198		166.01	101.364		16.3748	62.2307
52.2943	0.484533		27.9765	21.8304		165.997	101.776		16.3905	62.2268
52.2853	0.484473		27.9983	21.8705		165.985	101.689		16.4055	61.0189
52.2764	0.484413		28.0202	21.9111		165.972	101.809		16.4205	60.0179
52.2674	0.484352		28.0418	21.804		165.959	101.349		16.4354	61.5058
52.2584	0.484291		28.0636	21.6971		165.947	101.747		16.4512	63.9338
52.2494	0.484229		28.0856	21.7255		165.934	101.685		16.4671	61.5837
52.2405	0.48417		28.1073	21.7545		165.922	102.097		16.483	72.6442
52.2315	0.484105		28.1291	21.9082		165.909	101.985		16.4993	72.6751
52.2226	0.484044		28.1511	22.0624		165.896	102.049		16.5154	72.6716
52.2136	0.483981		28.1727	22.1458		165.883	102.135		16.5317	71.1407
52.2045	0.483918		28.1944	22.2298		165.871	101.815		16.5484	68.6974
52.1955	0.483857		28.2162	22.1627		165.858	101.925		16.5651
52.1864	0.483796		28.238	22.0958		165.845	101.721		16.5819
52.1773	0.483731		28.2598	22.0995		165.832	101.62		16.5992	70.3347
52.1683	0.48367		28.2816	22.1034		165.819	101.621		16.6162	72.5778
52.1592	0.483607		28.3031	22.1444		165.806	101.042		16.6329	71.658
52.1502	0.483545		28.3249	22.1854		165.793	101.319		16.65	70.4327
52.1411	0.483484		28.3467	22.2624		165.78	101.401		16.6676	72.1043
52.1321	0.483421		28.3683	22.3403		165.767	101.463		16.685	73.4356
52.1231	0.483361		28.39	22.2702		165.754	101.057		16.703	74.5569
52.114	0.483299		28.4116	22.2003		165.742	101.333		16.7214	75.5406
52.1048	0.483239		28.4326	22.2091		165.729	101.546		16.7392	73.5144
52.0957	0.483179		28.4538	22.2178		165.716	101.454		16.7567	70.466
52.0865	0.483121		28.4749	22.196		165.703	101.893		16.7747	70.9917
52.0774	0.483064		28.4961	22.1738		165.69	101.818		16.7927	71.5608
52.0683	0.483006		28.5173	22.3931		165.678	102.16		16.8107	73.7659
52.0591	0.482948		28.5385	22.6159		165.665	102.079		16.8292	75.4817
52.0499	0.48289		28.5594	22.5937		165.652	101.409		16.8472	75.2111
52.0408	0.482829		28.5804	22.5713		165.639	101.405		16.8652	74.8808
52.0316	0.482768		28.6016	22.57		165.626	101.702		16.8836	73.4429
52.0225	0.482708		28.6222	22.5692		165.613	101.608		16.902	71.5957
52.0133	0.482648		28.6428	22.641		165.6	101.444		16.9208	69.5874
52.0041	0.482586		28.6631	22.7136		165.587	102.043		16.9395
51.9949	0.482522		28.6841	22.7667		165.573	102.058		16.9583	69.4441
51.9857	0.482457		28.7047	22.8199		165.56	101.94		16.9772	71.486
51.9765	0.482393		28.7253	22.7628		165.547	101.667		16.996	70.3288
51.9674	0.482327		28.7454	22.7056		165.534	101.951		17.0151	68.526
51.9583	0.482263		28.766	22.7865		165.521	101.944		17.0343	70.8893
51.9491	0.482197		28.7868	22.8684		165.508	102.143		17.0536	72.4614
51.9399	0.482133		28.807	22.7607		165.495	101.275		17.0727	70.3423
51.9308	0.482066		28.8277	22.6533		165.482	101.189		17.0919
51.9216	0.482001		28.8481	22.7604		165.469	101.479		17.111
51.9125	0.481933		28.8683	22.8689		165.456	101.293		17.13
51.9033	0.48187		28.8889	22.8179		165.443	101.028		17.1497
51.8942	0.481806		28.9091	22.767		165.43	101.7		17.1688
51.885	0.481741		28.9292	22.8293		165.417	101.807		17.1883
51.8758	0.481677		28.9494	22.8917		165.403	101.507		17.208
51.8667	0.481614		28.9694	22.8147		165.39	101.506		17.2276
51.8575	0.481551		28.9892	22.7381		165.377	101.391		17.2471
51.8483	0.481489		29.0091	22.7912		165.364	101.87		17.2662
51.8389	0.481426		29.0289	22.845		165.351	101.545		17.2857
51.8297	0.481364		29.0485	22.9015		165.338	101.826		17.3056
51.8206	0.481303		29.0683	22.9581		165.325	101.436		17.3259	68.3323
51.8114	0.48124		29.0877	22.9224		165.312	101.666		17.3464	70.7987
51.8021	0.48118		29.1072	22.8866		165.299	101.586		17.3668	72.3825
51.7928	0.481116		29.1268	22.886		165.286	101.823		17.3873	71.955
51.7836	0.481055		29.146	22.8855		165.273	101.827		17.4076	71.4358
51.7743	0.480991		29.1654	23.0019		165.26	102.007		17.4282	72.821
51.7649	0.480928		29.1843	23.1192		165.247	102.011		17.4489	73.9969
51.7555	0.480864		29.2031	23.1326		165.233	101.517		17.4692	74.3665
51.7462	0.480801		29.2221	23.1459		165.219	101.334		17.49	74.7018
51.737	0.480738		29.2411	23.1718		165.206	101.228		17.5105	75.3285
51.7277	0.480676		29.26	23.1979		165.192	100.937		17.5311	75.92
51.7185	0.480615		29.2788	23.0927		165.179	101.136		17.5516	74.0428
51.7092	0.480554		29.2976	22.9881		165.165	100.965		17.5724	71.4413
51.7	0.480492		29.3162	23.0894		165.153	101.465		17.5927	70.7889
51.6908	0.480432		29.3352	23.1915		165.139	101.277		17.6136	70.1278
51.6814	0.48037		29.3537	23.1404		165.126	101.108		17.635
51.6721	0.480306		29.3729	23.0888		165.113	101.799		17.6556
51.6628	0.480243		29.3915	23.0847		165.099	101.52		17.6763
51.6535	0.48018		29.4099	23.0809		165.086	101.499		17.6969
51.6442	0.480117		29.4284	23.0827		165.073	101.492		17.717
51.6349	0.480054		29.447	23.0846		165.059	101.571		17.7379
51.6256	0.479989		29.4654	23.069		165.046	101.683		17.7591
51.6162	0.479925		29.4836	23.0537		165.033	101.394		17.7799
51.607	0.479862		29.5018	23.0156		165.019	101.583		17.8006
51.5977	0.4798		29.5195	22.9775		165.006	101.36		17.8214
51.5885	0.47974		29.5373	23.0311		164.993	101.646		17.8423
51.5791	0.479676		29.5555	23.0847		164.979	101.041		17.8631
51.5697	0.479616		29.5735	23.0287		164.966	101.155		17.8843
51.5603	0.479552		29.5914	22.9727		164.952	100.662		17.9059	67.8994
51.5508	0.479488		29.6094	23.0811		164.939	101.074		17.9277	70.6166
51.5415	0.479422		29.6274	23.1904		164.926	100.992		17.9495	72.1962
51.5321	0.479358		29.645	23.1437		164.912	101.019		17.9711	66.5808
51.5227	0.479292		29.663	23.0966		164.899	100.824		17.9931
51.5133	0.479226		29.6803	23.1125		164.886	100.848		18.0147
51.5039	0.47916		29.6977	23.1284		164.873	101.525		18.0363
51.4945	0.479097		29.7153	23.0702		164.859	101.301		18.0583
51.485	0.479031		29.7327	23.012		164.845	101.617		18.0801
51.4757	0.478969		29.75	23.1088		164.832	101.842		18.1019	70.5023
51.4664	0.478909		29.7674	23.207		164.818	101.467		18.1242	73.7435
51.457	0.478848		29.7848	23.1442		164.805	101.103		18.1462	69.3712
51.4477	0.478789		29.8016	23.0817		164.791	101.65		18.1684
51.4381	0.478728		29.8188	23.1337		164.777	101.729		18.1909
51.4286	0.478669		29.8361	23.1861		164.764	101.611		18.2137
51.419	0.478609		29.8531	23.0586		164.751	101.629		18.2364	70.5003
51.4095	0.478549		29.8701	22.9317		164.737	101.697		18.2595	72.9525
51.4001	0.47849		29.8871	23.0169		164.724	101.863		18.2819	70.0265
51.3905	0.478428		29.9043	23.1032		164.71	102.028		18.3044
51.3811	0.478367		29.9214	23.0705		164.697	102.005		18.3268
51.3714	0.478305		29.9384	23.0375		164.684	101.884		18.3491	67.9944
51.3619	0.478242		29.9554	23.0985		164.671	101.694		18.3715
51.3522	0.478181		29.9726	23.1595		164.657	101.81		18.3946
51.3428	0.478118		29.9899	23.0625		164.644	101.536		18.4179
51.3333	0.478057		30.0071	22.9658		164.63	101.628		18.4407
51.3237	0.477994		30.0243	23.0803		164.616	101.273		18.464
51.3143	0.477931		30.0413	23.1961		164.603	101.096		18.4871	69.7242
51.3049	0.477869		30.0583	23.1256		164.589	101.72		18.5096	69.0717
51.2955	0.477804		30.0752	23.0552		164.576	101.239		18.5322	68.0349
51.286	0.477739		30.0918	23.2274		164.562	101.631		18.5547	72.3929
51.2766	0.477673		30.1086	23.402		164.549	101.829		18.5769	74.9109
51.267	0.477606		30.1254	23.3136		164.535	101.456		18.5996	74.0174
51.2575	0.477539		30.1423	23.2254		164.522	101.443		18.6222	72.9037
51.2479	0.477472		30.1589	23.3627		164.507	101.36		18.6447	73.6127
51.2384	0.477406		30.1757	23.5018		164.494	101.359		18.6677	74.3083
51.229	0.477339		30.1921	23.4003		164.48	101.352		18.691	74.6325
51.2193	0.477274		30.2087	23.2989		164.466	101.618		18.7141	74.9351
51.2097	0.477211		30.2252	23.3362		164.452	101.436		18.7376	73.2825
51.2001	0.477148		30.2418	23.3734		164.439	101.241		18.7609	71.0577
51.1906	0.477084		30.2582	23.3738		164.425	101.265		18.784	70.4242
51.181	0.477021		30.2748	23.3739		164.411	101.252		18.8073	69.7689
51.1714	0.476959		30.2912	23.3658		164.397	101.648		18.8308	72.3498
51.1618	0.476896		30.3075	23.3577		164.384	101.629		18.8543	74.2222
51.1523	0.476835		30.3241	23.3124		164.37	101.082		18.8784	68.2884
51.1427	0.476773		30.3407	23.2669		164.357	101.063		18.9032
51.1332	0.476712		30.3569	23.323		164.343	101.559		18.9282
51.1235	0.47665		30.373	23.3792		164.329	101.265		18.9526
51.1139	0.476589		30.389	23.3776		164.315	101.667		18.9771
51.1042	0.476529		30.4052	23.3756		164.302	101.464		19.0019
51.0946	0.476467		30.4218	23.4444		164.288	102.05		19.0267
51.085	0.476405		30.438	23.5139		164.275	101.366		19.0519
51.0754	0.476344		30.4541	23.4723		164.261	101.203		19.0773
51.0658	0.476283		30.4707	23.4307		164.247	101.676		19.1027
51.0563	0.47622		30.4869	23.5251		164.233	101.32		19.1279
51.0466	0.476156		30.5029	23.6205		164.22	101.801		19.1531
51.037	0.476091		30.5195	23.6167		164.206	101.522		19.1785
51.0273	0.476028		30.5354	23.6128		164.192	101.617		19.2043
51.0176	0.475962		30.5516	23.6048		164.177	101.929		19.2308
51.0079	0.475895		30.5682	23.5965		164.164	101.625		19.2571
50.9982	0.47583		30.5842	23.6052		164.15	101.469		19.2838
50.9886	0.475763		30.6003	23.6136		164.135	101.373		19.3106	70.7093
50.9789	0.475697		30.6169	23.7475		164.121	101.971		19.3373	72.2345
50.9692	0.475632		30.6329	23.8837		164.107	101.508		19.3642	73.3982
50.9596	0.475568		30.6493	23.8041		164.093	101.532		19.3913	74.0998
50.9498	0.475503		30.6659	23.7249		164.079	101.801		19.4184	74.7386
50.9401	0.475439		30.682	23.7533		164.066	101.414		19.4458	75.0512
50.9304	0.475373		30.6984	23.7818		164.052	101.024		19.4733	75.3461
50.9206	0.475308		30.7148	23.8227		164.038	101.309		19.5004	75.0485
50.9109	0.475244		30.731	23.8638		164.025	101.49		19.5279	74.7252
50.9011	0.47518		30.747	23.8713		164.011	100.861		19.5559	71.859
50.8913	0.475116		30.7637	23.8786		163.997	101.522		19.5832
50.8817	0.47505		30.7801	23.8457		163.983	101.425		19.6107
50.8718	0.474984		30.7963	23.8131		163.969	101.242		19.6387
50.862	0.474919		30.8127	23.7855		163.955	101.158		19.6666
50.8522	0.474856		30.8288	23.7582		163.941	100.671		19.6946
50.8424	0.474795		30.8454	23.7388		163.927	100.666		19.7228
50.8327	0.474733		30.862	23.7195		163.912	101.196		19.7511
50.8229	0.474669		30.8784	23.7886		163.898	100.64		19.7793	67.3196
50.8131	0.474607		30.895	23.8584		163.883	100.617		19.8079	72.4142
50.8033	0.474546		30.9115	23.8957		163.869	100.359		19.8365	71.6745
50.7935	0.474485		30.9279	23.9329		163.855	101.084		19.8653	70.6841
50.7838	0.474421		30.9443	23.8797		163.841	101.197		19.8943	71.6133
50.774	0.474358		30.9609	23.8261		163.827	101.116		19.9231	72.4647
50.7642	0.474296		30.9773	23.8909		163.813	101.326		19.9519	72.8562
50.7544	0.474231		30.9936	23.9559		163.799	101.516		19.9809	73.2163
50.7446	0.474167		31.01	23.8863		163.785	101.818		20.0099	72.8561
50.7347	0.474102		31.0264	23.8169		163.771	101.927		20.0389	72.456
50.7249	0.474039		31.0428	23.9157		163.757	101.549		20.0682	72.8186
50.715	0.473976		31.0595	24.0148		163.743	101.54		20.0978	73.1845
50.7052	0.473913		31.0757	24.0269		163.729	101.363		20.1268	74.7758
50.6954	0.473847		31.0919	24.0388		163.715	100.914		20.1563	76.154
50.6856	0.473784		31.1085	23.9949		163.701	101.377		20.1855	75.666
50.6757	0.473721		31.1251	23.9512		163.687	101.641		20.2145	75.0966
50.666	0.473656		31.1414	23.9607		163.673	101.633		20.2433	74.4976
50.656	0.473594		31.158	23.9705		163.659	101.816		20.2721	73.8554
50.6461	0.47353		31.1744	24.0223		163.645	101.744		20.3009	72.4236
50.6363	0.473467		31.191	24.0739		163.631	102.045		20.3297	70.5856
50.6264	0.473403		31.2078	24.0659		163.617	101.781		20.3585	67.6006
50.6164	0.47334		31.2243	24.0578		163.603	101.893		20.3869
50.6066	0.473278		31.2409	24.1015		163.589	101.809		20.4157
50.5967	0.473214		31.2575	24.1454		163.575	101.686		20.4443	69.1955
50.5868	0.47315		31.2741	23.9697		163.561	101.201		20.4729
50.5768	0.473085		31.2908	23.7949		163.546	101.352		20.5014
50.567	0.473021		31.3074	23.834		163.531	101.532		20.5296
50.5571	0.472957		31.3242	23.8733		163.517	101.694		20.558
50.5474	0.472893		31.3406	23.9766		163.503	101.695		20.5864
50.5376	0.472829		31.3574	24.0806		163.489	101.618		20.6141
50.5276	0.472764		31.3737	24.1248		163.474	101.944		20.6419
50.5177	0.472698		31.3901	24.1691		163.46	101.865		20.6698
50.508	0.472632		31.4065	24.1129		163.446	101.512		20.6971
50.4978	0.472565		31.4231	24.0564		163.432	100.953		20.7244
50.4878	0.472498		31.4394	24.0784		163.417	101.449		20.7522
50.4779	0.472433		31.4562	24.1002		163.403	100.622		20.7799
50.4679	0.472366		31.4728	24.1324		163.389	100.822		20.8072
50.4579	0.472298		31.4896	24.1649		163.375	100.832		20.8344
50.4479	0.472233		31.5066	24.1587		163.36	100.679		20.8615
50.4378	0.472166		31.5231	24.1526		163.346	100.726		20.8884
50.4279	0.472099		31.5399	24.1221		163.331	100.556		20.9157
50.418	0.472032		31.5567	24.0917		163.317	100.787		20.9428
50.408	0.471966		31.5733	24.1825		163.303	101.174		20.9699
50.398	0.471901		31.5899	24.2738		163.289	100.869		20.9972
50.3881	0.471836		31.6068	24.2454		163.274	101.073		21.0239
50.378	0.47177		31.6238	24.2166		163.259	101.158		21.0504	70.2163
50.3679	0.471706		31.6408	24.2835		163.245	100.889		21.077	69.1147
50.3578	0.471638		31.6576	24.3507		163.231	101.734		21.1037	67.3152
50.3478	0.471574		31.6743	24.2937		163.217	101.741		21.1304	70.738
50.3377	0.471509		31.6909	24.2366		163.203	101.938		21.1571	72.8457
50.3277	0.471444		31.7077	24.2793		163.188	101.852		21.1838	71.3232
50.3176	0.471379		31.7243	24.3222		163.174	101.641		21.2098	69.1163
50.3076	0.471315		31.7411	24.3307		163.159	102.33		21.2363	72.0447
50.2976	0.47125		31.7578	24.3394		163.145	101.749		21.2623	74.1609
50.2876	0.471186		31.7744	24.3352		163.131	102.038		21.2884	74.2096
50.2776	0.471122		31.791	24.3309		163.116	101.555		21.3149	74.2035
50.2676	0.471056		31.8078	24.391		163.102	101.347		21.3409	74.1923
50.2575	0.470993		31.8246	24.4512		163.087	101.137		21.3667	74.181
50.2475	0.470927		31.8413	24.4909		163.073	100.962		21.3928	73.5535
50.2375	0.470862		31.8581	24.5307		163.058	101.225		21.4186	72.8549
50.2274	0.470795		31.8745	24.5285		163.043	101.141		21.4442	72.4661
50.2173	0.470729		31.8909	24.5263		163.029	101.068		21.4699	72.0682
50.207	0.470663		31.9076	24.482		163.014	101.684		21.4957	73.1373
50.197	0.470596		31.9242	24.4378		163	101.804		21.5211	74.115
50.187	0.470531		31.9408	24.4237		162.986	102.022		21.5467	73.1755
50.1769	0.470463		31.9572	24.4099		162.971	101.74		21.5721	72.0474
50.167	0.470395		31.9736	24.5915		162.956	101.768		21.5978	71.1751
50.1569	0.470328		31.9901	24.7755		162.942	101.666		21.6234	70.1781
50.1468	0.47026		32.0067	24.7189		162.928	101.685		21.649	71.1096
50.1368	0.470192		32.0231	24.6625		162.913	100.928		21.6749	71.9658
50.1266	0.470125		32.0397	24.7495		162.899	101.116		21.7007	72.7191
50.1165	0.470059		32.0564	24.8373		162.884	101.27		21.7257	73.4022
50.1064	0.469992		32.0728	24.8217		162.87	101.184		21.7511	73.4059
50.0963	0.469927		32.089	24.8062		162.855	101.369		21.7761	73.39
50.086	0.469861		32.1054	24.9079		162.84	101.318		21.8013	75.1495
50.0761	0.469797		32.1218	25.0103		162.826	101.236		21.8265	76.692
50.0659	0.469731		32.1383	24.9215		162.812	101.163		21.8517	76.2501
50.0558	0.469666		32.1551	24.8328		162.797	100.803		21.8771	75.7292
50.0457	0.469598		32.1719	24.872		162.782	101.649		21.9027	75.4569
50.0355	0.469532		32.1883	24.9113		162.768	101.642		21.9285	75.1853
50.0254	0.469466		32.2051	24.9548		162.753	101.833		21.9542	73.7319
50.0152	0.469399		32.2216	24.9984		162.739	101.719		21.9794	71.945
50.0049	0.469331		32.238	25.1365		162.724	101.08		22.005	69.5392
49.9947	0.469263		32.2544	25.2761		162.709	101.329		22.0302
49.9845	0.469195		32.271	25.2233		162.694	101.226		22.0556	68.6881
49.9743	0.469129		32.2875	25.1705		162.679	101.396		22.0817	70.9287
49.9641	0.469061		32.3041	25.1439		162.665	100.932		22.1077	68.1021
49.9538	0.468992		32.3207	25.1172		162.65	101.085		22.134
49.9437	0.468924		32.3371	25.1334		162.636	100.844		22.1602
49.9335	0.468856		32.3539	25.1496		162.621	101.32		22.1858
49.9233	0.468789		32.3704	25.1845		162.606	101.808		22.2115
49.9129	0.468723		32.3866	25.2195		162.592	100.97		22.2377
49.9027	0.468655		32.4032	25.1501		162.577	100.714		22.2633	66.7369
49.8924	0.468587		32.4198	25.0805		162.562	101.258		22.2894	69.8822
49.8823	0.468519		32.4362	25.201		162.547	101.253		22.3154	67.0297
49.8721	0.468451		32.4527	25.3228		162.532	101.147		22.3413
49.8618	0.468386		32.4693	25.3093		162.518	101.319		22.3669
49.8516	0.46832		32.4857	25.2959		162.503	101.225		22.3929
49.8414	0.468252		32.5025	25.2669		162.489	101.033		22.4188
49.8312	0.468188		32.5188	25.2383		162.474	101.046		22.445
49.8209	0.468121		32.5354	25.2058		162.459	100.962		22.4715
49.8107	0.468056		32.5522	25.1732		162.445	101.33		22.498
49.8005	0.467988		32.5686	25.1971		162.429	101.185		22.5247
49.7903	0.467923		32.5848	25.221		162.415	101.562		22.5511
49.7802	0.46786		32.6013	25.2321		162.4	101.117		22.5776
49.7699	0.467796		32.6181	25.2429		162.386	100.665		22.6037
49.7597	0.46773		32.6347	25.3976		162.371	100.967		22.6301
49.7494	0.467666		32.6515	25.5535		162.356	101.442		22.657	66.6973
49.7389	0.467602		32.6681	25.4386		162.342	101.185		22.6837
49.7286	0.467538		32.6846	25.3243		162.327	100.998		22.7108
49.7182	0.467474		32.7012	25.3198		162.312	100.909		22.7377
49.7079	0.467407		32.7174	25.3157		162.297	100.875		22.7646
49.6976	0.467339		32.734	25.2263		162.282	101.043		22.7915	66.6538
49.6873	0.467273		32.7505	25.1373		162.268	100.95		22.8186	68.5018
49.6769	0.467205		32.7671	25.0953		162.253	100.705		22.8455	67.782
49.6667	0.467139		32.7837	25.0535		162.238	100.461		22.8726	66.7487
49.6564	0.467073		32.8003	24.9505		162.223	100.57		22.8993	71.0951
49.6461	0.467007		32.8169	24.8481		162.208	101.205		22.9262	73.6224
49.6357	0.466939		32.8334	24.9917		162.193	101.036		22.9529	72.3893
49.6254	0.466871		32.8502	25.137		162.178	101.108		22.9795	70.7746
49.615	0.466805		32.8668	25.1106		162.163	100.994		23.0064	71.9146
49.6047	0.466738		32.8834	25.0839		162.147	101.315		23.034	72.9658
49.5943	0.46667		32.9001	25.1135		162.132	101.12		23.0617	72.3269
49.584	0.466604		32.9165	25.1431		162.118	101.292		23.089	71.5686
49.5738	0.46654		32.9333	25.0075		162.103	101.788		23.117	73.5767
49.5635	0.466474		32.9499	24.8725		162.088	101.349		23.1441	75.2723
49.5532	0.46641		32.9665	24.9071		162.073	101.281		23.1712	73.9744
49.5428	0.466347		32.983	24.9419		162.058	101.224		23.1987	72.3415
49.5324	0.466282		32.9998	24.8857		162.043	101.353		23.2263	72.9456
49.522	0.466219		33.0166	24.8296		162.028	101.827		23.254	73.5725
49.5115	0.466154		33.0332	24.8105		162.012	101.682		23.282	71.558
49.5012	0.466089		33.05	24.7913		161.997	101.756		23.3097	68.5261
49.4908	0.466025		33.0665	24.9517		161.982	101.357		23.3374
49.4803	0.465962		33.0835	25.1141		161.966	101.511		23.3654
49.47	0.465898		33.1003	25.0348		161.951	101.141		23.3929
49.4595	0.465835		33.1169	24.9556		161.936	100.936		23.4209
49.4492	0.465773		33.1336	24.9624		161.921	100.941		23.449
49.4389	0.465711		33.1504	24.9695		161.906	101.116		23.4766	66.4876
49.4283	0.465646		33.1672	24.9351		161.891	101.023		23.5039	70.0112
49.4178	0.465582		33.184	24.9009		161.876	100.84		23.5312	72.1246
49.4073	0.465517		33.2006	24.9411		161.861	100.941		23.5587	72.5214
49.3968	0.465451		33.2173	24.9816		161.846	100.846		23.5863	72.8585
49.3865	0.465384		33.2339	25.0297		161.83	100.354		23.614	70.1771
49.376	0.46532		33.2509	25.0779		161.815	100.685		23.6415
49.3656	0.465251		33.2677	24.9499		161.8	101.243		23.6689	68.8592
49.3554	0.465183		33.2841	24.823		161.784	100.977		23.6964	71.3015
49.3447	0.465116		33.301	25.0045		161.769	100.915		23.7235	70.9565
49.3344	0.46505		33.3176	25.1893		161.753	101.177		23.7506	70.5091
49.3238	0.464983		33.3342	25.1551		161.738	101.566		23.7779	71.6907
49.3132	0.464915		33.3512	25.1204		161.723	101.475		23.805	72.7429
49.3029	0.464848		33.3681	25.1216		161.707	101.584		23.8323	73.6893
49.2923	0.464779		33.3849	25.1225		161.692	101.22		23.8597	74.5494
49.2819	0.46471		33.4019	25.1271		161.677	101.6		23.8868	72.5053
49.2714	0.464644		33.4189	25.1318		161.661	101.434		23.9139	69.5747
49.261	0.464577		33.4359	25.1993		161.646	100.921		23.9412	68.2605
49.2504	0.46451		33.4528	25.2673		161.631	101.195		23.9679	66.4641
49.2398	0.464444		33.4696	25.1816		161.616	101.017		23.9946	69.865
49.2294	0.464379		33.4864	25.0958		161.6	101.006		24.0215	71.9634
49.2188	0.464314		33.5034	25.1899		161.585	100.651		24.0481	68.3483
49.2084	0.464249		33.5203	25.2847		161.569	100.883		24.0748
49.1978	0.464186		33.5371	25.2254		161.554	100.691		24.1021
49.1871	0.464123		33.5541	25.1658		161.539	100.841		24.1288
49.1766	0.464059		33.5711	25.2392		161.524	100.737		24.1557
49.1661	0.463996		33.5881	25.3131		161.509	101.292		24.1828	69.2554
49.1556	0.463933		33.605	25.3125		161.493	100.954		24.2097	68.8037
49.1452	0.46387		33.622	25.3115		161.478	101.332		24.2366	68.1507
49.1347	0.463809		33.639	25.259		161.462	100.747		24.2639
49.1241	0.463747		33.6562	25.2064		161.447	101.386		24.291
49.1135	0.463686		33.6734	25.3959		161.432	101.052		24.3179
49.1031	0.463621		33.6903	25.5889		161.416	100.979		24.345
49.0923	0.463558		33.7073	25.5971		161.4	101.351		24.3724
49.0816	0.463494		33.7243	25.6049		161.385	101.135		24.3995
49.0711	0.46343		33.7413	25.497		161.369	100.858		24.427
49.0605	0.463365		33.7582	25.39		161.354	101.008		24.4543
49.0497	0.463299		33.7752	25.5165		161.338	101.301		24.4814
49.039	0.463233		33.7926	25.6445		161.323	101.675		24.5087
49.0285	0.463164		33.8098	25.5908		161.307	101.417		24.5356
49.0179	0.463097		33.827	25.537		161.291	101.052		24.5625	66.1622
49.0073	0.463027		33.8443	25.6833		161.276	100.791		24.5898
48.9967	0.462958		33.8615	25.8316		161.261	101.565		24.6172
48.9857	0.46289		33.8787	25.7666		161.245	101.092		24.6443
48.9752	0.462822		33.8959	25.7018		161.23	100.904		24.6714	67.9204
48.9646	0.462755		33.9132	25.809		161.214	100.906		24.6981	67.9827
48.9539	0.462689		33.9306	25.9168		161.199	101.36		24.7247	67.9772
48.9434	0.462623		33.948	25.8602		161.183	101.102		24.7516	70.5555
48.9328	0.462558		33.9654	25.8035		161.168	101.198		24.7783	72.4186
48.9221	0.462493		33.9826	25.8334		161.152	101.049		24.805	72.4665
48.9115	0.46243		33.9995	25.8634		161.136	100.976		24.8317	72.462
48.9008	0.462367		34.0169	25.8551		161.12	101.444		24.8582	73.9233
48.8902	0.462302		34.0343	25.847		161.105	101.272		24.8846	75.2263
48.8794	0.462239		34.0519	25.9236		161.089	100.729		24.9111	73.7118
48.8686	0.462175		34.0693	26.0007		161.074	101.428		24.9376	71.7892
48.8579	0.462109		34.0868	26.0715		161.058	101.065		24.9636	72.3801
48.8472	0.462045		34.104	26.1426		161.043	101.063		24.9899	73.0092
48.8365	0.46198		34.1216	26.1729		161.027	100.984		25.0161	71.3891
48.8259	0.461915		34.1392	26.2031		161.011	101.243		25.0415	69.1812
48.8153	0.461848		34.1565	26.2414		160.996	100.732		25.0678	71.254
48.8046	0.461782		34.1741	26.2801		160.98	101.219		25.0938	72.9524
48.7938	0.461718		34.1917	26.2001		160.965	100.722		25.1201	72.6928
48.7831	0.461654		34.2093	26.1206		160.95	101.198		25.1466	72.3624
48.7724	0.461589		34.2269	26.0943		160.934	101.101		25.1722	72.6587
48.7619	0.461524		34.244	26.0681		160.918	101.259		25.1974	72.9645
48.7513	0.461457		34.2614	26.151		160.903	101.137		25.223	73.2596
48.7406	0.461388		34.2786	26.2344		160.887	101.366		25.2486	73.5451
48.7299	0.461319		34.2964	26.278		160.871	101.377		25.2745	72.6676
48.7191	0.461253		34.3137	26.3218		160.855	101.265		25.3007	71.6472
48.7084	0.461187		34.3311	26.2085		160.84	101.023		25.3268	71.9446
48.6977	0.461121		34.3483	26.0957		160.824	100.95		25.353	72.2731
48.6869	0.461053		34.3657	26.1919		160.808	100.971		25.3795	71.2546
48.6761	0.460988		34.3831	26.2891		160.793	101.096		25.4058	70.0153
48.6653	0.460921		34.4006	26.3752		160.777	101.11		25.4322	70.3903
48.6547	0.460853		34.418	26.4615		160.762	100.577		25.4591	70.7965
48.6438	0.460788		34.4354	26.3404		160.746	100.739		25.4856	71.1701
48.633	0.46072		34.4528	26.2197		160.73	100.868		25.5119	71.523
48.6221	0.460653		34.4703	26.2182		160.714	100.882		25.5383	71.1785
48.6112	0.460585		34.4879	26.2165		160.698	101.408		25.5646	70.7909
48.6005	0.460521		34.5053	26.1483		160.683	101.44		25.5911	70.3631
48.5896	0.460458		34.5229	26.0801		160.667	101.354		25.6178	69.9088
48.5787	0.460396		34.5405	26.1667		160.651	101.252		25.6442	70.7093
48.5679	0.460333		34.558	26.2537		160.635	101.418		25.6705	71.4608
48.5571	0.460271		34.5754	26.2742		160.62	100.545		25.6963	71.811
48.5463	0.460208		34.5932	26.2946		160.604	100.622		25.7222	72.134
48.5355	0.460146		34.6108	26.1674		160.588	100.502		25.7478	70.358
48.5247	0.460084		34.6284	26.0416		160.573	100.417		25.7738	67.7547
48.514	0.460022		34.6461	26.1322		160.556	100.772		25.7999	67.6333
48.5033	0.45996		34.6643	26.2241		160.54	101.136		25.8257	67.6248
48.4926	0.459896		34.6823	26.3211		160.524	100.8		25.8518	67.6209
48.4818	0.459834		34.7005	26.4182		160.508	101.133		25.8772	67.6172
48.4709	0.45977		34.7184	26.3511		160.493	100.778		25.9024	70.5855
48.46	0.459704		34.7362	26.284		160.477	101.044		25.9278	72.6691
48.4491	0.459639		34.7542	26.1687		160.461	101.526		25.953	71.0889
48.4383	0.459573		34.7722	26.054		160.445	101.525		25.9782	68.884
48.4276	0.459509		34.79	26.125		160.429	101.095		26.0036	69.2878
48.4167	0.459443		34.8079	26.1969		160.414	101.401		26.0286	69.7543
48.4058	0.459379		34.8259	26.2887		160.399	101.768		26.0538	67.6482
48.3949	0.459313		34.8441	26.3807		160.383	101.486		26.0788
48.3839	0.459248		34.8627	26.4025		160.367	101.219		26.104	69.1614
48.373	0.459185		34.8806	26.4246		160.351	101.196		26.1287	71.9509
48.362	0.459118		34.8988	26.4178		160.335	100.48		26.1537	71.702
48.3511	0.459051		34.9172	26.4109		160.319	100.718		26.1787	71.3509
48.3401	0.458983		34.9354	26.4043		160.303	100.793		26.2039	71.329
48.329	0.458916		34.9534	26.3974		160.287	100.431		26.2291	71.3184
48.318	0.458847		34.9717	26.3668		160.272	100.916		26.2541	72.2969
48.3071	0.458778		34.9899	26.3361		160.256	101.254		26.2791	73.2044
48.2962	0.45871		35.0081	26.3867		160.24	101.082		26.3041	72.6396
48.2854	0.458641		35.0267	26.4373		160.225	100.813		26.3291	71.9863
48.2744	0.458569		35.0452	26.4897		160.209	100.856		26.3541	72.5699
48.2635	0.458499		35.0634	26.5425		160.193	101.211		26.379	73.1544
48.2525	0.45843		35.082	26.4505		160.177	101.324		26.404	72.5903
48.2416	0.45836		35.1002	26.3588		160.161	101.245		26.4292	71.9465
48.2305	0.458291		35.1188	26.4059		160.145	100.9		26.4546	72.8245
48.2194	0.458223		35.1373	26.4536		160.129	100.826		26.4796	73.6698
48.2084	0.458157		35.1555	26.4679		160.113	100.885		26.505	74.2097
48.1974	0.458091		35.1743	26.4817		160.098	100.495		26.5307	74.7161
48.1864	0.458025		35.1931	26.3416		160.082	100.413		26.5561	73.7165
48.1755	0.457959		35.2116	26.2028		160.066	100.824		26.5813	72.5512
48.1646	0.457894		35.2304	26.3195		160.05	100.756		26.6063	70.8811
48.1537	0.457831		35.2492	26.4373		160.034	100.409		26.631	68.6851
48.1427	0.45777		35.2678	26.4867		160.017	100.877		26.6554	69.9723
48.1316	0.457708		35.2864	26.5363		160.001	101.059		26.6802	71.1421
48.1207	0.457646		35.3053	26.5566		159.985	101		26.7049	71.8276
48.1097	0.457587		35.3245	26.577		159.969	101.475		26.7297	72.4461
48.0987	0.457526		35.3437	26.5534		159.952	101.25		26.7543	72.1665
48.0878	0.457465		35.3629	26.5298		159.936	101.064		26.7789	71.8445
48.0768	0.457406		35.382	26.468		159.92	100.99		26.803	70.8067
48.0659	0.457345		35.4012	26.4061		159.904	100.56		26.8271	69.5702
48.0549	0.457283		35.4202	26.5695		159.888	100.925		26.8513	69.9425
48.0438	0.457219		35.4394	26.7349		159.872	100.668		26.8756	70.3479
48.0328	0.457156		35.4585	26.7574		159.857	100.593		26.9	72.6542
48.0218	0.457093		35.4779	26.7796		159.841	100.601		26.9243	74.524
48.0107	0.45703		35.4971	26.7105		159.825	100.622		26.9487	73.5838
47.9998	0.456965		35.5169	26.6412		159.809	100.992		26.9726	72.435
47.9888	0.456902		35.5367	26.6907		159.793	100.73		26.9968	72.3852
47.9777	0.456836		35.5558	26.7411		159.777	101.078		27.0209	72.3763
47.9666	0.45677		35.575	26.7666		159.761	100.907		27.0446	73.4845
47.9555	0.456704		35.5944	26.7922		159.745	101.215		27.0685	74.5139
47.9443	0.456636		35.6138	26.8536		159.728	101.141		27.0925	74.5335
47.9333	0.45657		35.6331	26.9151		159.712	101.127		27.116	74.5201
47.9223	0.456499		35.6527	27.023		159.696	101.138		27.1395	73.5214
47.9112	0.45643		35.6727	27.1316		159.679	100.954		27.1634	72.3714
47.9003	0.456359		35.6925	27.0308		159.663	101.135		27.1869	73.6953
47.8892	0.45629		35.7123	26.9302		159.647	100.616		27.2108	74.9354
47.878	0.456222		35.7324	26.9839		159.63	101.149		27.235	74.9767
47.8668	0.456153		35.7524	27.0381		159.614	100.886		27.2585	74.9787
47.8558	0.456084		35.7722	27.114		159.598	100.631		27.2818	74.7492
47.8447	0.456015		35.7922	27.1903		159.582	101.059		27.3049	74.5065
47.8337	0.455949		35.8125	27.1584		159.565	101.008		27.3277	73.9884
47.8226	0.455883		35.8325	27.1265		159.549	100.813		27.3508	73.4373
47.8116	0.455817		35.8525	27.1999		159.533	100.989		27.3737	73.9267
47.8006	0.455751		35.8727	27.2739		159.517	101.33		27.3968	74.4283
47.7897	0.455685		35.893	27.1819		159.5	101.163		27.4198	73.1862
47.7785	0.455621		35.9136	27.0901		159.484	101.08		27.4431	71.6823
47.7674	0.455559		35.934	27.1217		159.467	101.088		27.4662	71.2877
47.7563	0.455493		35.9542	27.1537		159.451	100.892		27.4891	70.9231
47.7451	0.45543		35.9748	27.149		159.435	100.764		27.512	71.2382
47.734	0.455365		35.9955	27.1442		159.419	100.667		27.535	71.5624
47.7229	0.455301		36.0161	27.3319		159.402	100.336		27.5583	71.5585
47.7118	0.45524		36.0373	27.5229		159.386	100.005		27.5818	71.5435
47.7006	0.455177		36.0579	27.4989		159.37	100.7		27.6051	71.541
47.6896	0.455116		36.0784	27.4746		159.354	100.875		27.6282	71.539
47.6785	0.45505		36.0992	27.5758		159.338	100.417		27.6511	71.5324
47.6671	0.454985		36.1198	27.6788		159.321	101.101		27.6739	71.5256
47.656	0.454919		36.1404	27.5191		159.305	100.867		27.6966	72.1318
47.6449	0.454853		36.1613	27.3606		159.288	100.757		27.7193	72.7184
47.6338	0.454786		36.1823	27.3821		159.272	100.67		27.7419	74.2458
47.6226	0.454719		36.2033	27.4041		159.256	100.573		27.7642	75.6013
47.6115	0.454654		36.2245	27.402		159.24	100.845		27.786	75.0006
47.6002	0.454587		36.2457	27.3998		159.224	100.816		27.8076	74.2922
47.589	0.454519		36.267	27.3933		159.207	100.737		27.8296	75.16
47.5779	0.45445		36.2882	27.3869		159.191	101.065		27.852	76.0144
47.5666	0.454381		36.3094	27.4355		159.175	100.821		27.8745	74.5412
47.5554	0.454311		36.3304	27.4848		159.158	101.347		27.8969	72.7313
47.5441	0.454242		36.3513	27.444		159.142	101.012		27.9189	74.6491
47.5329	0.454172		36.3725	27.4032		159.125	100.842		27.941	76.3857
47.5218	0.4541		36.3939	27.4938		159.109	100.764		27.9628	75.6346
47.5105	0.454029		36.4151	27.5852		159.093	100.747		27.985	74.7369
47.4995	0.453959		36.4364	27.478		159.076	100.599		28.0072	74.6962
47.4884	0.453887		36.4578	27.3712		159.06	100.268		28.0297	74.6873
47.4771	0.453815		36.4794	27.1613		159.043	100.212		28.0519	73.2459
47.4659	0.453745		36.5008	26.9547		159.027	100.405		28.0739	71.4839
47.4546	0.453673		36.522	27.1183		159.01	100.765		28.096	72.8619
47.4435	0.453601		36.5433	27.2847		158.994	100.594		28.1174	74.1546
47.4323	0.453531		36.5651	27.3112		158.977	100.611		28.1385	74.1863
47.421	0.453461		36.5865	27.3371		158.961	100.832		28.1606	74.1755
47.4098	0.453391		36.6085	27.2427		158.944	100.991		28.1828	71.4775
47.3984	0.453322		36.6304	27.1488		158.927	100.983		28.205	67.1214
47.3872	0.453253		36.6522	27.2008		158.911	101.066		28.227	66.1424
47.3758	0.453183		36.6742	27.2533		158.894	100.623		28.2491	65.1279
47.3645	0.453115		36.6964	27.36		158.877	100.89		28.2709	66.0721
47.3532	0.453046		36.7183	27.4681		158.861	101.05		28.2925	66.8427
47.3419	0.45298		36.7403	27.4298		158.844	100.549		28.3145	70.1964
47.3306	0.452914		36.7625	27.3912		158.827	100.611		28.3365	72.4921
47.3193	0.452847		36.7845	27.413		158.81	100.099		28.3583	73.0869
47.308	0.45278		36.8066	27.4351		158.793	100.168		28.3799	73.6011
47.2967	0.452715		36.8288	27.4009		158.776	100.264		28.4011	72.575
47.2853	0.452648		36.851	27.3667		158.759	100.094		28.4223	71.3553
47.2739	0.452582		36.8732	27.237		158.743	100.372		28.4437	71.608
47.2627	0.452513		36.8954	27.1082		158.726	100.572		28.4648	71.9055
47.2516	0.452447		36.9175	27.3141		158.71	100.622		28.4866	72.4845
47.2402	0.452381		36.9399	27.5236		158.694	100.817		28.5085	73.0398
47.2289	0.452313		36.9621	27.5099		158.678	100.505		28.5301	74.9474
47.2175	0.452246		36.9847	27.4955		158.66	100.692		28.5517	76.6181
47.2063	0.452177		37.0068	27.5485		158.643	100.716		28.5733	75.4669
47.1949	0.452108		37.0292	27.6018		158.627	100.784		28.5942	74.0809
47.1834	0.452036		37.0518	27.589		158.61	100.812		28.6154	74.4857
47.172	0.451966		37.0744	27.5761		158.593	100.975		28.637	74.9395
47.1606	0.451891		37.0969	27.5454		158.576	101.057		28.6575	74.9559
47.1493	0.451817		37.1195	27.5147		158.559	101.025		28.6787	74.9564
47.138	0.451742		37.1421	27.4799		158.542	100.743		28.6992	76.3726
47.1265	0.451667		37.1645	27.4451		158.526	100.706		28.7196	77.6873
47.1151	0.451591		37.1868	27.495		158.509	100.127		28.7405	76.8366
47.1037	0.451514		37.2094	27.5452		158.492	100.396		28.7615	75.8385
47.0924	0.451439		37.2322	27.4988		158.476	100.414		28.7822	75.9886
47.081	0.451366		37.2548	27.4524		158.459	100.182		28.8032	76.1783
47.0695	0.451292		37.2773	27.5658		158.442	100.28		28.824	75.7978
47.0582	0.45122		37.3001	27.6804		158.425	99.8726		28.8443	75.3818
47.0468	0.451147		37.3229	27.7048		158.408	100.078		28.8646	76.3555
47.0355	0.451077		37.3457	27.7291		158.391	100.328		28.8852	77.302
47.0242	0.451008		37.3683	27.6365		158.374	100.607		28.9053	77.8474
47.0129	0.450937		37.391	27.5445		158.357	100.667		28.9252	78.3592
47.0014	0.450868		37.4138	27.717		158.341	100.719		28.9453	77.5103
46.9899	0.450795		37.4364	27.8932		158.324	100.698		28.965	76.5536
46.9786	0.450725		37.4592	27.8269		158.307	101.051		28.9845	76.1377
46.9672	0.450656		37.4821	27.7603		158.29	100.883		29.0033	75.73
46.9559	0.450588		37.5051	27.9437		158.273	101.074		29.0221	76.6671
46.9445	0.450521		37.5279	28.1303		158.256	101.175		29.0412	77.5819
46.933	0.450454		37.5509	27.9926		158.239	100.515		29.0603	75.5443
46.9216	0.450387		37.5736	27.8557		158.222	100.44		29.0795	72.9472
46.91	0.45032		37.5964	28.03		158.205	100.285		29.0986	72.5726
46.8986	0.450253		37.6194	28.2078		158.188	100.437		29.1172	72.2852
46.8872	0.450186		37.6422	28.1803		158.172	100.526		29.1358	70.784
46.8757	0.450119		37.6649	28.1525		158.155	100.431		29.1541	68.8628
46.8642	0.450049		37.6879	28.1328		158.137	100.276		29.1725	71.5865
46.8527	0.449982		37.7107	28.1135		158.121	100.258		29.1907	73.7495
46.8413	0.449916		37.7339	28.1387		158.103	100.016		29.2089	73.8151
46.8297	0.449848		37.757	28.1642		158.086	100.179		29.2269	73.8118
46.8182	0.449779		37.78	28.223		158.069	100.023		29.2449	74.0384
46.8069	0.449711		37.803	28.2821		158.052	99.9819		29.2627	74.2684
46.7954	0.449645		37.8262	28.3762		158.034	100.335		29.2805	73.5926
46.7839	0.449579		37.849	28.4713		158.017	101.082		29.2985	72.829
46.7724	0.449513		37.8715	28.4603		158	100.41		29.3165	73.2938
46.7609	0.449449		37.8945	28.4488		157.983	100.606		29.3342	73.7797
46.7494	0.449384		37.9173	28.3434		157.966	100.405		29.3524	73.8099
46.7379	0.44932		37.9403	28.2384		157.949	101.022		29.37	73.8239
46.7265	0.449253		37.9632	28.3902		157.932	101.399		29.3874	72.8193
46.715	0.449188		37.9858	28.545		157.915	101.224		29.4052	71.6632
46.7034	0.449122		38.0088	28.5011		157.897	100.745		29.4227	71.3223
46.6918	0.449054		38.0316	28.457		157.88	101.078		29.4401	71.0028
46.6804	0.448985		38.0543	28.6196		157.863	100.824		29.4579	72.1535
46.669	0.448914		38.0771	28.785		157.846	100.308		29.4752	73.2163
46.6576	0.448844		38.1001	28.6799		157.829	100.822		29.4924	73.4965
46.646	0.448774		38.1229	28.5752		157.812	100.62		29.51	73.7442
46.6345	0.448702		38.146	28.6994		157.795	99.9699		29.5271	73.742
46.6229	0.44863		38.1692	28.8257		157.778	100.217		29.5441	73.7305
46.6115	0.448557		38.192	28.8614		157.761	100.398		29.561	74.1952
46.6	0.448484		38.215	28.8969		157.744	100.631		29.5777	74.6593
46.5883	0.448413		38.2381	28.9514		157.727	100.649		29.5947	75.6904
46.5768	0.448339		38.2609	29.0069		157.71	100.261		29.6114	76.6568
46.5653	0.448269		38.2841	28.8533		157.693	100.197		29.6281	76.6957
46.5539	0.448196		38.3073	28.7009		157.676	100.616		29.645	76.7014
46.5424	0.448125		38.3302	28.8289		157.659	100.815		29.6622	76.1387
46.5308	0.448055		38.3532	28.9592		157.642	100.911		29.6791	75.5275
46.5194	0.447982		38.3762	28.8868		157.625	100.995		29.6961	75.2975
46.5078	0.447912		38.3994	28.8144		157.608	100.883		29.7128	75.0788
46.4963	0.447842		38.4226	28.8689		157.591	100.632		29.7293	75.4774
46.4847	0.447771		38.4455	28.9243		157.574	100.382		29.746	75.8854
46.4731	0.4477		38.4685	28.8392		157.556	100.586		29.7623	75.8855
46.4616	0.447628		38.4917	28.7541		157.539	100.751		29.7789	75.8705
46.45	0.447557		38.5151	28.9261		157.522	100.689		29.7954	76.6138
46.4384	0.447486		38.538	29.1015		157.505	100.781		29.8119	77.3419
46.4269	0.447416		38.5612	29.064		157.488	100.451		29.8286	77.1969
46.4152	0.447345		38.5844	29.0263		157.471	100.426		29.8453	77.0171
46.4037	0.447274		38.6074	28.9415		157.454	100.632		29.8618	77.1769
46.3921	0.447203		38.6305	28.8569		157.436	100.111		29.8784	77.3471
46.3806	0.447133		38.6535	28.7703		157.419	100.607		29.8951	76.267
46.369	0.447062		38.6763	28.684		157.402	100.852		29.9116	75.0352
46.3576	0.446992		38.6993	28.7859		157.385	100.271		29.9285	74.99
46.346	0.446923		38.7222	28.889		157.368	100.519		29.9455	74.9921
46.3343	0.446856		38.7452	28.8034		157.351	100.789		29.9624	74.3488
46.3227	0.446791		38.7682	28.7178		157.334	100.383		29.9796	73.6403
46.3111	0.446724		38.7912	28.5649		157.316	100.654		29.9969	74.2715
46.2995	0.44666		38.8141	28.4133		157.299	100.33		30.0143	74.9113
46.2878	0.446594		38.8373	28.299		157.282	100.425		30.0314	75.7282
46.2761	0.44653		38.8603	28.1857		157.265	100.232		30.0486	76.5012
46.2645	0.446464		38.8833	28.3865		157.248	100.155		30.0657	76.1421
46.2529	0.446398		38.9062	28.5914		157.23	100.252		30.0829	75.7299
46.241	0.446331		38.9292	28.4786		157.213	99.7946		30.0998	74.7151
46.2295	0.446262		38.9522	28.3662		157.196	100.286		30.1165	73.5748
46.2178	0.446194		38.9752	28.6709		157.178	100.492		30.1337	73.5196
46.2062	0.446125		38.9984	28.9852		157.161	100.395		30.1506	73.5083
46.1946	0.44606		39.0213	28.9061		157.143	100.516		30.1678	74.8246
46.1829	0.445991		39.0443	28.8269		157.126	100.505		30.1851	76.0514
46.1712	0.445919		39.0671	28.8848		157.108	100.767		30.2021	74.9024
46.1596	0.445849		39.0899	28.9433		157.091	100.436		30.2186	73.5289
46.1479	0.445776		39.113	28.9347		157.074	100.445		30.2353	73.7176
46.1362	0.445703		39.1362	28.9259		157.056	100.676		30.252	73.9649
46.1245	0.44563		39.159	28.8855		157.039	100.588		30.2688	75.0444
46.1128	0.445553		39.182	28.8451		157.022	100.667		30.2857	76.0643
46.1013	0.445477		39.2053	28.9859		157.004	100.493		30.3029	74.9102
46.0896	0.4454		39.2283	29.1287		156.987	100.129		30.3204	73.5366
46.078	0.445323		39.2513	29.0817		156.969	100.411		30.338	73.7216
46.0663	0.445245		39.2743	29.0342		156.952	100.608		30.3554	73.9652
46.0545	0.445168		39.297	28.9811		156.934	100.676		30.3725	74.2022
46.0428	0.445093		39.32	28.9278		156.916	100.297		30.3897	74.4352
46.0311	0.445018		39.343	28.9091		156.899	101.072		30.407	75.4652
46.0194	0.444942		39.3658	28.8904		156.882	100.757		30.4244	76.4407
46.0076	0.444867		39.3887	28.8522		156.864	100.676		30.4417	76.4677
45.9959	0.444794		39.4119	28.814		156.847	100.633		30.4591	76.4599
45.9841	0.44472		39.4345	28.8829		156.829	100.698		30.4769	76.0841
45.9724	0.444647		39.4575	28.9524		156.812	100.85		30.4943	75.6827
45.9607	0.444576		39.4806	29.0549		156.794	100.123		30.5116	76.0424
45.949	0.444506		39.5032	29.1587		156.777	100.372		30.529	76.4197
45.9372	0.444435		39.526	29.2555		156.759	100.544		30.5461	76.2272
45.9253	0.444366		39.549	29.3531		156.741	100.56		30.5635	76.0105
45.9135	0.444299		39.5718	29.1211		156.724	100.67		30.5811	75.231
45.9017	0.444231		39.5945	28.8933		156.707	100.672		30.5984	74.3735
45.8899	0.444164		39.6175	29.1533		156.69	100.754		30.6158	74.9641
45.8783	0.444095		39.6405	29.4201		156.672	100.558		30.6338	75.5785
45.8665	0.444029		39.6635	29.4142		156.655	100.569		30.652	75.0028
45.8547	0.443961		39.686	29.4081		156.637	100.456		30.67	74.3488
45.843	0.443892		39.709	29.4349		156.62	100.092		30.6882	75.1545
45.8313	0.443822		39.732	29.462		156.602	99.5979		30.7062	75.9619
45.8196	0.443754		39.755	29.3299		156.584	99.7687		30.7238	75.3903
45.8078	0.443684		39.7777	29.1986		156.567	99.42		30.7416	74.7382
45.7961	0.443612		39.8007	29.4621		156.549	99.6794		30.7595	75.5111
45.7843	0.443541		39.8239	29.7329		156.531	99.9516		30.7778	76.2892
45.7725	0.443469		39.8469	29.4884		156.514	99.9345		30.796	76.1313
45.7607	0.443395		39.87	29.2484		156.496	100.18		30.8144	75.9353
45.7489	0.443323		39.8932	29.3504		156.478	100.385		30.8324	76.2874
45.7369	0.443249		39.916	29.4546		156.461	100.4		30.8504	76.6497
45.725	0.443178		39.939	29.5729		156.443	100.766		30.8677	76.8208
45.7132	0.443106		39.9617	29.6922		156.426	100.61		30.8851	76.9819
45.7013	0.443033		39.9845	29.721		156.409	100.22		30.9025	76.0923
45.6895	0.44296		40.0073	29.7497		156.391	100.617		30.92	75.0927
45.6774	0.442887		40.0301	29.8291		156.374	100.138		30.9378	74.4417
45.6656	0.442814		40.0527	29.9089		156.357	100.52		30.9556	73.7693
45.6537	0.442741		40.0754	30.0246		156.339	100.181		30.9734	75.216
45.6419	0.442666		40.0984	30.1416		156.321	100.484		30.991	76.5834
45.6301	0.44259		40.121	29.8776		156.304	99.9917		31.009	76.2531
45.6182	0.442513		40.1436	29.6191		156.286	99.9598		31.0265	75.8496
45.6064	0.442436		40.1659	29.8958		156.268	100.105		31.0441	75.0648
45.5944	0.442359		40.1887	30.1814		156.251	99.7601		31.0617	74.209
45.5826	0.44228		40.2115	30.1338		156.233	100.17		31.079	74.1881
45.5707	0.442199		40.2341	30.0856		156.215	100.162		31.0964	74.2011
45.5589	0.44212		40.2568	30.114		156.198	100.083		31.1138	74.615
45.547	0.442042		40.2796	30.1429		156.18	100.129		31.1313	75.0287
45.5349	0.441965		40.3024	30.0564		156.162	100.165		31.1487	74.63
45.523	0.441889		40.3252	29.9706		156.145	100.09		31.1665	74.1843
45.5111	0.441813		40.3481	29.9985		156.127	100.418		31.1838	74.1599
45.4993	0.441736		40.3711	30.0268		156.109	100.336		31.2012	74.1526
45.4874	0.441661		40.3937	30.1909		156.091	100.036		31.2186	74.1626
45.4754	0.441586		40.4165	30.3582		156.073	100.866		31.2361	74.1735
45.4634	0.441511		40.4392	30.2664		156.056	100.552		31.2535	73.4927
45.4515	0.441439		40.4618	30.175		156.038	100.408		31.2713	72.7404
45.4396	0.441365		40.4844	30.0759		156.02	100.531		31.2891	73.6417
45.4276	0.441294		40.507	29.9773		156.003	100.5		31.3064	74.5318
45.4157	0.441219		40.5296	30.227		155.985	100.249		31.3242	73.9056
45.4039	0.441147		40.5519	30.4841		155.967	100.48		31.3418	73.1824
45.3919	0.441073		40.5747	30.3005		155.949	100.146		31.3589	73.1633
45.3799	0.441001		40.5973	30.1191		155.931	100.282		31.3763	73.1728
45.3681	0.440925		40.6199	30.1026		155.913	100.325		31.3939	74.2727
45.3563	0.440848		40.6424	30.0863		155.895	100.441		31.4112	75.3121
45.3443	0.440772		40.6648	30.0358		155.877	100.149		31.4288	75.3449
45.3324	0.440698		40.6872	29.9852		155.859	100.385		31.4464	75.3396
45.3204	0.44062		40.71	30.2032		155.841	99.9534		31.4637	75.1375
45.3084	0.440544		40.7323	30.4258		155.824	100.521		31.4813	74.9241
45.2966	0.44047		40.7549	30.3741		155.805	100.186		31.4985	75.8837
45.2846	0.440394		40.7775	30.3219		155.788	100.068		31.5156	76.8212
45.2725	0.440318		40.7999	30.4472		155.77	100.003		31.5328	77.3503
45.2606	0.440243		40.8224	30.5746		155.752	99.6387		31.5497	77.8456
45.2486	0.440169		40.8452	30.5164		155.734	100.055		31.5669	76.1581
45.2366	0.440095		40.8676	30.4584		155.716	99.9228		31.584	74.115
45.2246	0.440019		40.8904	30.4474		155.698	100.197		31.6009	75.4327
45.2127	0.439943		40.9129	30.4367		155.68	100.172		31.6179	76.7391
45.2005	0.439866		40.9353	30.521		155.662	100.284		31.6346	76.6009
45.1886	0.439789		40.9579	30.6062		155.645	100.44		31.6513	76.4057
45.1766	0.439711		40.9807	30.5071		155.627	100.614		31.6685	77.5867
45.1647	0.439632		41.0031	30.4087		155.609	100.065		31.6856	78.7285
45.1527	0.439558		41.0252	30.3081		155.591	100.226		31.7028	77.975
45.1407	0.439481		41.0476	30.2082		155.573	100.281		31.7201	77.1045
45.1288	0.439405		41.07	30.3753		155.555	99.9581		31.7377	77.3955
45.1167	0.439329		41.0922	30.5466		155.537	99.8678		31.7551	77.7259
45.1047	0.439253		41.1147	30.6846		155.519	100.197		31.7724	78.0659
45.0927	0.439177		41.1373	30.8242		155.501	100.276		31.7902	78.4002
45.0806	0.439101		41.1597	30.8634		155.483	100.115		31.808	78.4194
45.0686	0.439025		41.1819	30.9027		155.465	100.106		31.8256	78.4265
45.0567	0.438948		41.2042	30.6134		155.447	99.8746		31.8427	78.2593
45.0446	0.438872		41.2266	30.3319		155.429	100.492		31.8599	78.0836
45.0325	0.438795		41.2492	30.4094		155.411	100.03		31.877	77.5846
45.0206	0.438718		41.2714	30.4885		155.393	99.8194		31.8944	77.0558
45.0085	0.438641		41.2939	30.4789		155.375	100.172		31.9122	76.1668
44.9964	0.438563		41.3165	30.4692		155.356	100.26		31.9297	75.2
44.9843	0.438486		41.3389	30.839		155.338	100.679		31.9473	74.5687
44.9722	0.438408		41.3615	31.2246		155.32	100.512		31.9647	73.9196
44.96	0.438332		41.384	30.925		155.302	100.135		31.9823	74.0922
44.948	0.438257		41.406	30.6336		155.284	100.223		31.9998	74.2943
44.9359	0.438181		41.4284	30.6186		155.265	100.485		32.0172	74.0915
44.9238	0.438106		41.4504	30.6042		155.247	100.491		32.035	73.8681
44.9118	0.43803		41.4728	30.6475		155.229	100.277		32.053	73.1974
44.8998	0.437956		41.4949	30.6915		155.212	100.475		32.071	72.4627
44.8877	0.437879		41.5171	30.9196		155.194	99.9964		32.0885	72.6556
44.8756	0.437802		41.5395	31.1547		155.176	99.8888		32.1068	72.8807
44.8636	0.437723		41.5617	31.1026		155.158	99.735		32.125	72.163
44.8516	0.437645		41.5838	31.0504		155.139	99.9407		32.1425	71.3479
44.8396	0.437568		41.606	30.8891		155.121	99.8746		32.1607	71.8307
44.8275	0.43749		41.628	30.7301		155.103	99.7482		32.1787	72.3381
44.8155	0.437413		41.6504	30.6786		155.085	100.105		32.1965	73.5093
44.8034	0.437336		41.6725	30.6275		155.066	100.282		32.2147	74.595
44.7913	0.437261		41.6949	30.6199		155.048	99.9221		32.2329	75.9506
44.7792	0.437185		41.7173	30.6125		155.03	100.064		32.2512	77.1922
44.7671	0.43711		41.7395	30.8404		155.012	100.22		32.2694	77.2334
44.7551	0.437036		41.7616	31.0752		154.994	100.095		32.2876	77.228
44.7429	0.436961		41.784	31.118		154.976	100.07		32.3058	77.3846
44.7307	0.436885		41.8062	31.1607		154.958	99.944		32.324	77.5458
44.7186	0.436809		41.8284	31.1068		154.94	100.191		32.3416	77.0752
44.7066	0.436733		41.8507	31.053		154.921	100.343		32.3591	76.5596
44.6945	0.436657		41.8731	30.9937		154.904	99.9745		32.3769	77.2062
44.6823	0.436581		41.8951	30.9348		154.886	99.702		32.3945	77.8688
44.6702	0.436505		41.9173	30.8262		154.868	99.7492		32.4121	78.3348
44.6579	0.43643		41.9397	30.7186		154.85	99.6844		32.4301	78.778
44.6457	0.436354		41.9616	30.8993		154.832	99.4879		32.4481	77.728
44.6336	0.436275		41.9838	31.0846		154.814	99.4173		32.4656	76.5292
44.6216	0.4362		42.006	30.881		154.796	99.7529		32.4836	76.4722
44.6093	0.436123		42.0282	30.6809		154.777	100.281		32.5018	76.4642
44.597	0.436044		42.0503	30.817		154.759	100.376		32.5194	76.4613
44.5848	0.435966		42.0723	30.9562		154.741	100.117		32.5378	76.4588
44.5724	0.435889		42.0941	30.8028		154.722	100.353		32.556	76.2759
44.5602	0.435812		42.1167	30.651		154.704	100.636		32.5742	76.0837
44.548	0.435735		42.1386	30.8924		154.686	100.797		32.5929	76.2374
44.5359	0.435657		42.161	31.1408		154.667	100.288		32.6111	76.4032
44.5237	0.435581		42.183	30.8403		154.65	100.073		32.6291	76.2377
44.5115	0.435506		42.2048	30.549		154.632	100.316		32.6473	76.0562
44.4993	0.43543		42.2269	30.6318		154.613	100.077		32.6653	76.7339
44.487	0.435356		42.2491	30.7164		154.595	99.9498		32.6835	77.4133
44.4747	0.435278		42.2711	30.9124		154.577	100.157		32.7017	77.5866
[truncated: 16,856 more rows]

## Sheet: Figure4a
J + Dz model			CdK: B //c, T ~ 5 K (Faraday)				CdK: B //c, T = 4.2 K (Induction)
B	M		B	M	dM/dB		B	M	dM/dB
0	1.38837e-13		159.999	1.14479	0.000106959		58.8983	0.461432	0
1.67	0.0168438		159.995	1.14418			58.8972	0.46143	0
3.34	0.0336685		159.992	1.14228			58.8961	0.461427	0
5.01	0.0504544		159.988	1.14128			58.8949	0.461424	0
6.68	0.0671807		159.984	1.14418			58.8938	0.461423	0
8.35	0.0838253		159.981	1.14725			58.8926	0.461421	0
10.02	0.100366		159.977	1.14923			58.8916	0.46142	0
11.69	0.116782		159.973	1.15007			58.8905	0.461416	0
13.36	0.133052		159.97	1.14708			58.8894	0.461413	0
15.03	0.149159		159.966	1.14444	0.000665546		58.8883	0.461409	0
16.7	0.165091		159.962	1.14462	0.0017079		58.8872	0.461404	0
18.37	0.180835		159.958	1.1458	0.00271898		58.886	0.461398	0
20.04	0.196387		159.954	1.1496	0.00465144		58.885	0.461392	0
21.71	0.211741		159.951	1.15288	0.00565365		58.8838	0.461386	0
23.38	0.226894		159.947	1.15303	0.00502512		58.8828	0.461378	0
25.05	0.241843		159.944	1.15247	0.00320201		58.8816	0.461369	0
26.72	0.256581		159.94	1.15066	0.00193889		58.8805	0.461361	0
28.39	0.271096		159.936	1.14911	0.00238437		58.8793	0.461352	0
30.06	0.285375		159.933	1.14899	0.00342679		58.8782	0.461342	0
31.73	0.299414		159.929	1.14908	0.00428105		58.877	0.461332	0
33.4	0.313412		159.925	1.14931	0.00433785		58.8759	0.461321	0
35.07	0.327738		159.921	1.14963	0.00406812		58.8747	0.461311	0
36.74	0.340179		159.918	1.15023	0.00332796		58.8736	0.461301	0
38.41	0.352045		159.914	1.15083	0.00152759		58.8723	0.461294	0
40.08	0.363317		159.91	1.15128			58.871	0.461287	0
41.75	0.373998		159.907	1.15096			58.8698	0.461281	0
43.42	0.384139		159.903	1.1478			58.8685	0.461275	0
45.09	0.393827		159.899	1.14474			58.8672	0.461268	0
46.76	0.403188		159.896	1.1431	0.000791333		58.8661	0.461261	0
48.43	0.412358		159.893	1.14262	0.00272073		58.8648	0.461257	0
50.1	0.42147		159.889	1.14593	0.00218263		58.8636	0.461249	0
51.77	0.430647		159.885	1.1486	0.00109988		58.8623	0.461242	0
53.44	0.439985		159.882	1.14719	0.000954097		58.861	0.461235	0
55.11	0.449563		159.878	1.14574	0.000668709		58.8597	0.461226	0
56.78	0.459443		159.874	1.14581	0.000889204		58.8585	0.461219	0
58.45	0.469681		159.87	1.14551	0.00249629		58.8572	0.46121	0
60.12	0.480311		159.866	1.14312	0.00384338		58.8558	0.461202	0
61.79	0.49137		159.862	1.14076	0.00424178		58.8544	0.461193	0
63.46	0.502886		159.858	1.13932	0.00355804		58.8531	0.461184	0
65.13	0.514887		159.855	1.13834	0.000148656		58.8518	0.461176	0
66.8	0.527388		159.851	1.13889			58.8504	0.461171	0
68.47	0.54041		159.847	1.13933			58.849	0.461166	0
70.14	0.553969		159.843	1.13869			58.8476	0.461161	0
71.81	0.568077		159.839	1.13822			58.8462	0.461156	0
73.48	0.582751		159.836	1.13888			58.845	0.46115	0
75.15	0.598		159.832	1.14001			58.8437	0.461145	0
76.82	0.613842		159.828	1.1424			58.8423	0.46114	0
78.49	0.630292		159.824	1.14462			58.841	0.461134	0
80.16	0.647363		159.821	1.14566			58.8397	0.461129	0
81.83	0.665047		159.817	1.14611			58.8384	0.461123	0
83.5	0.683312		159.813	1.14467			58.837	0.461117	0
85.17	0.702082		159.809	1.14326			58.8356	0.46111	0
86.84	0.721296		159.805	1.14276			58.8342	0.461102	0
88.51	0.740991		159.801	1.14266			58.8327	0.461092	0
90.18	0.761438		159.797	1.14367			58.8313	0.461084	0
91.85	0.78323		159.793	1.14424			58.8298	0.461077	0
93.52	0.807206		159.789	1.14264			58.8284	0.461069	0
95.19	0.83424		159.785	1.14042			58.8269	0.46106	0
96.86	0.865076		159.781	1.13669			58.8255	0.461051	0
98.53	0.900238		159.778	1.13391			58.824	0.461044	0
100.2	0.940021		159.773	1.13531			58.8224	0.461038	0
101.87	0.984641		159.769	1.13764			58.8209	0.461032	0
103.54	1.12387		159.766	1.14182			58.8194	0.461026	0
105.21	1.14172		159.762	1.1452			58.8179	0.461021	0
106.88	1.15		159.758	1.1446			58.8163	0.461015	0
108.55	1.15		159.754	1.14312			58.8148	0.461008	0
110.22	1.15		159.75	1.13992			58.8133	0.461	0
111.89	1.15		159.747	1.13731			58.8119	0.460992	0
113.56	1.15		159.743	1.13771			58.8104	0.460985	0
115.23	1.15		159.739	1.13886			58.8088	0.460978	0
116.9	1.15		159.735	1.14165	3.1601e-05		58.8072	0.46097	0
			159.731	1.14364			58.8056	0.46096	0
			159.727	1.14194	5.88455e-05		58.804	0.460951	0
			159.723	1.14074	0.00146626		58.8025	0.460941	0
			159.72	1.14286	0.00208956		58.801	0.460932	0
			159.716	1.14438	0.00116603		58.7994	0.460923	0
			159.712	1.14206			58.7977	0.460915	0
			159.708	1.14036			58.7961	0.460907	0
			159.704	1.14252			58.7945	0.4609	0
			159.7	1.14522			58.793	0.460895	0
			159.697	1.1484			58.7913	0.46089	0
			159.693	1.15018			58.7896	0.460883	0
			159.689	1.14624	0.000351389		58.7881	0.460878	0
			159.685	1.14306	0.000520423		58.7865	0.460872	0
			159.681	1.14497			58.7849	0.460867	0
			159.677	1.14709			58.7832	0.460864	0
			159.673	1.14787			58.7817	0.46086	0
			159.669	1.14789			58.78	0.460856	0
			159.665	1.14558			58.7783	0.460854	0
			159.662	1.14353			58.7766	0.460852	0
			159.658	1.14345			58.7748	0.46085	0
			159.654	1.1436			58.7732	0.460848	0
			159.65	1.14388			58.7716	0.460847	0
			159.646	1.14441			58.7699	0.460844	0
			159.641	1.1458			58.7682	0.460841	0
			159.637	1.14665			58.7664	0.460838	0
			159.634	1.14515			58.7647	0.460834	0
			159.63	1.14332			58.7631	0.460828	0
			159.626	1.14111	0.000143951		58.7614	0.460822	0
			159.622	1.13908	0.000283144		58.7595	0.460813	0
			159.618	1.13792	0.000387814		58.7578	0.460805	0
			159.614	1.13779	0.000154975		58.7561	0.460796	0
			159.61	1.14132			58.7543	0.460786	0
			159.606	1.14455			58.7525	0.460777	0
			159.602	1.14497			58.7507	0.460766	0
			159.598	1.14494			58.749	0.460755	0
			159.594	1.14431			58.7471	0.460742	0
			159.59	1.14373			58.7453	0.460731	0
			159.586	1.1436	0.000789458		58.7433	0.460721	0
			159.582	1.14363	0.000925147		58.7416	0.460711	0
			159.578	1.14404	0.000186476		58.7398	0.4607	0
			159.574	1.14433			58.7379	0.460689	0
			159.57	1.14404			58.7361	0.460678	0
			159.566	1.14361			58.7344	0.460666	0
			159.562	1.14278			58.7325	0.460655	0
			159.558	1.14182			58.7307	0.460644	0
			159.554	1.14057			58.729	0.460635	0
			159.55	1.13997			58.7272	0.460625	0
			159.546	1.14196			58.7254	0.460614	0
			159.542	1.14385			58.7236	0.460606	0
			159.538	1.14429			58.7216	0.460596	0
			159.534	1.14422			58.7197	0.460587	0
			159.53	1.14268			58.7177	0.460578	0
			159.526	1.14141			58.7158	0.46057	0
			159.522	1.14179			58.7139	0.460563	0
			159.518	1.14286			58.7121	0.460554	0
			159.514	1.14593			58.7101	0.460545	0
			159.51	1.14859			58.7083	0.460537	0
			159.506	1.14883			58.7065	0.460528	0
			159.502	1.14827			58.7045	0.460519	0
			159.498	1.14558			58.7026	0.460508	0
			159.494	1.14321			58.7007	0.460494	0
			159.49	1.14292			58.6989	0.46048	0
			159.486	1.1436	0.000120708		58.6969	0.460465	0
			159.482	1.14726	0.00106968		58.695	0.46045	0
			159.477	1.15021	0.00167967		58.6931	0.460434	0
			159.473	1.14899	0.00301438		58.6909	0.460421	0
			159.47	1.14686	0.0046119		58.6888	0.460408	0
			159.466	1.143	0.004739		58.6869	0.460394	0
			159.462	1.14002	0.00451938		58.6848	0.460382	0
			159.458	1.14103	0.00401408		58.6827	0.46037	0
			159.454	1.14264	0.00320169		58.6807	0.46036	0
			159.45	1.145	0.00170811		58.6786	0.460348	0
			159.446	1.14709			58.6766	0.460336	0
			159.442	1.14773			58.6746	0.460325	0
			159.438	1.14764			58.6726	0.460313	0
			159.434	1.14523			58.6705	0.4603	0
			159.429	1.14259			58.6685	0.460288	0
			159.425	1.13989			58.6665	0.460276	0
			159.421	1.13809			58.6643	0.460264	0
			159.417	1.13971			58.6624	0.460251	0
			159.413	1.14178			58.6603	0.460238	0
			159.409	1.14417			58.6584	0.460226	0
			159.405	1.14631	0.00186173		58.6562	0.460213	0
			159.401	1.14719	0.00316201		58.6541	0.460201	0
			159.397	1.1479	0.00303924		58.6519	0.460191	0
			159.392	1.14843	0.00274043		58.6498	0.460183	0
			159.388	1.14888	0.00177888		58.6476	0.460172	0
			159.384	1.14915			58.6455	0.46016	0
			159.38	1.14949			58.6434	0.460149	0
			159.376	1.15014			58.6412	0.460137	0
			159.372	1.15011			58.639	0.460124	0
			159.368	1.14721			58.6368	0.460112	0
			159.364	1.14522			58.6346	0.4601	0
			159.36	1.14784	0.00100353		58.6326	0.460087	0
			159.356	1.15038	0.00197474		58.6304	0.460076	0
			159.352	1.15073	0.00151669		58.6282	0.460064	0
			159.348	1.1501			58.6259	0.460053	0
			159.344	1.14653			58.6238	0.460042	0
			159.34	1.14342			58.6215	0.460029	0
			159.336	1.14319			58.6193	0.460014	0
			159.331	1.14322			58.6169	0.459998	0
			159.327	1.14309	0.000333743		58.6146	0.459983	0
			159.323	1.14374	0.000757385		58.6124	0.45997	0
			159.319	1.14751	0.00169922		58.61	0.459955	0
			159.315	1.15025	0.00282537		58.6077	0.459941	0
			159.311	1.14756	0.00339587		58.6053	0.459928	0
			159.307	1.14447	0.00279696		58.603	0.459915	0
			159.303	1.14185	0.00191814		58.6008	0.459902	0
			159.299	1.14042	0.00184461		58.5985	0.459892	0
			159.295	1.14345	0.00253484		58.5962	0.459881	0
			159.291	1.14617	0.00365932		58.5939	0.459872	0
			159.287	1.14584	0.00364466		58.5916	0.459862	0
			159.282	1.14478	0.00331922		58.5892	0.459851	0
			159.278	1.14201	0.00337269		58.5868	0.459837	0
			159.274	1.13908	0.00228959		58.5844	0.459824	0
			159.27	1.13617	0.000803269		58.582	0.45981	0
			159.266	1.13446	0.000310331		58.5796	0.459795	0
			159.262	1.13754	5.13707e-05		58.5773	0.459782	0
			159.258	1.14146			58.5748	0.459767	0
			159.254	1.1466	0.000449142		58.5724	0.459753	0
			159.25	1.1507	0.000293707		58.5702	0.45974	0
			159.245	1.15003	5.00325e-05		58.5678	0.459728	0
			159.241	1.14872	0.000748848		58.5654	0.459717	0
			159.237	1.14682	0.00156894		58.563	0.459707	0
			159.233	1.14535	0.0018103		58.5606	0.459697	0
			159.229	1.14578	0.00141526		58.5582	0.459686	0
			159.225	1.1466	0.000897637		58.5558	0.459675	0
			159.221	1.14822	0.000569868		58.5532	0.459665	0
			159.217	1.1497	0.000227759		58.5507	0.459654	0
			159.213	1.15028	0.000661378		58.5482	0.459643	0
			159.209	1.14993	0.00188843		58.5457	0.45963	0
			159.205	1.14622	0.00259286		58.5432	0.459617	0
			159.201	1.1426	0.00166459		58.5407	0.459603	0
			159.197	1.14052			58.5383	0.459589	0
			159.193	1.13975			58.5357	0.459574	0
			159.189	1.14359			58.5332	0.459561	0
			159.184	1.14716			58.5307	0.459546	0
			159.18	1.14774			58.5282	0.459534	0
			159.176	1.14755			58.5257	0.459519	0
			159.172	1.14536			58.5231	0.459503	0
			159.168	1.14403			58.5207	0.459487	0
			159.163	1.14693			58.5181	0.459472	0
			159.159	1.14989	0.000188689		58.5156	0.459457	0
			159.155	1.15137	0.000868267		58.513	0.459443	0
			159.151	1.15233	0.000480684		58.5104	0.459427	0
			159.147	1.15182			58.508	0.459412	0
			159.143	1.15088			58.5054	0.459398	0
			159.139	1.14879			58.5028	0.459385	0
			159.134	1.14754			58.5003	0.459373	0
			159.13	1.15005	0.000702664		58.4975	0.459364	0
			159.126	1.15256	0.000961552		58.495	0.459355	0
			159.122	1.15349			58.4924	0.459346	0
			159.118	1.15379			58.4896	0.459335	0
			159.114	1.15229			58.487	0.459325	0
			159.11	1.1504			58.4844	0.459316	0
			159.106	1.14759			58.4816	0.459307	0
			159.102	1.14538			58.479	0.459297	0
			159.098	1.14591			58.4763	0.459286	0
			159.094	1.14673	0.000449055		58.4738	0.459274	0
			159.089	1.14763	0.0013221		58.4711	0.459261	0
			159.085	1.14774	0.000843448		58.4685	0.459247	0
			159.081	1.14475	0.000272933		58.4658	0.459233	0
			159.077	1.14234	0.000327792		58.4631	0.45922	0
			159.073	1.14334	0.000917057		58.4603	0.459205	0
			159.069	1.14469	0.00231608		58.4577	0.459192	0
			159.064	1.14627	0.0039069		58.455	0.459178	0
			159.06	1.1479	0.00547227		58.4523	0.459164	0
			159.056	1.1496	0.00524445		58.4496	0.45915	0
			159.052	1.15083	0.00358493		58.4471	0.459135	0
			159.048	1.15012	0.00265691		58.4442	0.459121	0
			159.044	1.14889	0.0034646		58.4416	0.459106	0
			159.04	1.14629	0.00463881		58.4389	0.459094	0
			159.036	1.14448	0.00483333		58.4361	0.459081	0
			159.032	1.14626	0.00343802		58.4334	0.459069	0
			159.027	1.14816	0.00234236		58.4306	0.459056	0
			159.023	1.14901	0.00201023		58.4279	0.459043	0
			159.019	1.14964	0.00173367		58.4252	0.459029	0
			159.015	1.14974	0.00112261		58.4223	0.459014	0
			159.011	1.1494	0.000685678		58.4194	0.459001	0
			159.006	1.14747	0.000843131		58.4167	0.458987	0
			159.002	1.1457	0.00130973		58.4139	0.458971	0
			158.998	1.14521	0.00153855		58.4111	0.458956	0
			158.993	1.14495	0.0019566		58.4084	0.458939	0
			158.989	1.1451	0.00267565		58.4056	0.458923	0
			158.985	1.14564	0.00260667		58.4028	0.458905	0
			158.981	1.14762	0.0021401		58.3999	0.458887	0
			158.977	1.14899	0.00124669		58.3971	0.458867	0
			158.973	1.14726	0.000185933		58.3942	0.458849	0
			158.968	1.14539			58.3914	0.458827	0
			158.964	1.14404			58.3885	0.458806	0
			158.96	1.14322			58.3858	0.458786	0
			158.956	1.14431			58.3828	0.458765	0
			158.952	1.14525			58.3801	0.458746	0
			158.948	1.14481			58.3772	0.458728	0
			158.943	1.14413			58.3745	0.458708	0
			158.939	1.14292	0.000529331		58.3715	0.458688	0
			158.935	1.1424	0.00209762		58.3686	0.458667	0
			158.931	1.14493	0.00307273		58.3657	0.458646	0
			158.927	1.1476	0.00255398		58.3628	0.458626	0
			158.923	1.1496	0.000981858		58.36	0.458607	0
			158.919	1.15086			58.3571	0.458589	0
			158.914	1.14937			58.354	0.45857	0
			158.91	1.14808	0.000185933		58.3512	0.458551	0
			158.906	1.14866	0.000272559		58.3482	0.458532	0
			158.902	1.14948	0.000821293		58.3453	0.458513	0
			158.898	1.15062	0.001871		58.3425	0.458493	0
			158.893	1.15189	0.00322682		58.3394	0.458474	0
			158.889	1.15346	0.00525473		58.3363	0.458456	0
			158.885	1.15463	0.0055033		58.3334	0.458437	0
			158.881	1.15406	0.00426502		58.3304	0.458415	0
			158.877	1.15265	0.00270576		58.3273	0.458394	0
			158.872	1.14846	0.00213665		58.3243	0.458373	0
			158.868	1.14481	0.00226464		58.3215	0.458352	0
			158.864	1.14432	0.00224378		58.3185	0.458332	0
			158.86	1.14489	0.00177093		58.3155	0.458311	0
			158.855	1.14869	0.0012925		58.3126	0.458292	0
			158.851	1.15191	0.00128192		58.3095	0.458273	0
			158.847	1.15157	0.00237594		58.3065	0.458253	0
			158.843	1.1506	0.00361341		58.3034	0.458232	0
			158.838	1.1483	0.00448565		58.3004	0.458212	0
			158.834	1.14646	0.00537047		58.2972	0.458191	0
			158.83	1.14709	0.00419486		58.2942	0.458168	0
			158.825	1.14863	0.00263277		58.2911	0.458145	0
			158.821	1.15292	0.00173547		58.2879	0.458122	0
			158.817	1.15537	0.00164358		58.2848	0.4581	0
			158.813	1.14918	0.00199028		58.2816	0.458078	0
			158.808	1.14326	0.00224854		58.2786	0.458058	0
			158.804	1.14109	0.00188799		58.2755	0.458038	0
			158.799	1.13989	0.00212697		58.2724	0.458018	0
			158.795	1.14118	0.00303656		58.2693	0.457996	0
			158.791	1.14286	0.0029967		58.2661	0.457975	0
			158.787	1.14519	0.00206604		58.2629	0.457953	0
			158.782	1.14724	0.000880965		58.2598	0.45793	0
			158.778	1.14777			58.2569	0.457905	0
			158.774	1.14779			58.2537	0.457882	0
			158.769	1.14636			58.2506	0.457858	0
			158.765	1.14487			58.2474	0.457833	0
			158.76	1.14367			58.2443	0.457808	0
			158.756	1.14385			58.2411	0.457784	0
			158.752	1.14976			58.2379	0.457758	0
			158.748	1.1547	0.00113941		58.2348	0.457733	0
			158.743	1.15331	0.0022884		58.2316	0.457705	0
			158.739	1.15116	0.00238718		58.2284	0.457678	0
			158.735	1.14823	0.00141128		58.2252	0.45765	0
			158.73	1.14573	0.00116003		58.2219	0.457622	0
			158.726	1.14519	0.00122103		58.2186	0.457593	0
			158.722	1.14543	0.00136424		58.2153	0.457566	0
			158.718	1.14823	0.00170556		58.212	0.457537	0
			158.713	1.15022	0.00178556		58.2088	0.457509	0
			158.709	1.14782	0.00155919		58.2055	0.457482	0
			158.705	1.14562	0.000547311		58.2023	0.457453	0
			158.7	1.14583			58.199	0.457425	0
			158.696	1.14605			58.1957	0.457396	0
			158.692	1.14542			58.1925	0.45737	0
			158.688	1.14534	0.000237148		58.1892	0.457344	0
			158.683	1.14786	0.000485043		58.1857	0.457318	0
			158.679	1.14948	0.000166659		58.1823	0.457293	0
			158.674	1.14648			58.179	0.457269	0
			158.67	1.14312	4.01934e-05		58.1758	0.457244	0
			158.666	1.1399	0.000317674		58.1725	0.45722	0
			158.661	1.13749	0.000418715		58.1692	0.457196	0
			158.657	1.13817	0.000252011		58.166	0.457173	0
			158.653	1.13941	0.000406293		58.1627	0.457148	0
			158.649	1.14178	0.000387628		58.1594	0.457124	0
			158.645	1.14363			58.156	0.457099	0
			158.64	1.14287			58.1526	0.457074	0
			158.636	1.14228			58.1492	0.457049	0
			158.632	1.14337			58.1458	0.457024	0
			158.627	1.1446			58.1423	0.456998	0
			158.623	1.14573			58.1389	0.456972	0
			158.619	1.14665	0.00053805		58.1355	0.456947	0
			158.615	1.14663	0.00105732		58.1322	0.456921	0
			158.611	1.1461	0.000447025		58.1288	0.456895	0
			158.606	1.14386			58.1253	0.456871	0
			158.602	1.14223	8.87323e-05		58.122	0.456845	0
			158.598	1.14377	0.000570655		58.1186	0.456815	0
			158.593	1.14513	0.00107501		58.1151	0.456787	0
			158.589	1.14451	0.000968677		58.1115	0.456759	0
			158.584	1.14415	0.000695596		58.1081	0.456733	0
			158.58	1.14552	0.000431824		58.1046	0.456709	0
			158.575	1.1462			58.1011	0.456682	0
			158.571	1.14327			58.0977	0.456655	0
			158.566	1.14074			58.0943	0.456629	0
			158.562	1.14097			58.0907	0.456601	0
			158.558	1.14134			58.0872	0.456575	0
			158.553	1.14131			58.0837	0.456549	0
			158.549	1.14159			58.0801	0.456523	0
			158.545	1.14332			58.0767	0.456498	0
			158.541	1.14509			58.0732	0.456473	0
			158.536	1.14658			58.0695	0.456448	0
			158.532	1.14694			58.0659	0.456424	0
			158.527	1.14272	0.000771625		58.0622	0.4564	0
			158.523	1.13967	0.0012761		58.0588	0.456376	0
			158.519	1.14306	8.80235e-05		58.0554	0.45635	0
			158.514	1.14684			58.0518	0.456325	0
			158.509	1.14967			58.0483	0.4563	0
			158.505	1.15133			58.0447	0.456276	0
			158.501	1.14843			58.0412	0.456251	0
			158.496	1.14568			58.0377	0.456226	0
			158.491	1.14502			58.034	0.456199	0
			158.487	1.14461	0.000899729		58.0304	0.456173	0
			158.483	1.14456	0.000419774		58.0267	0.456144	0
			158.478	1.14449			58.0231	0.456117	0
			158.474	1.14409			58.0194	0.45609	0
			158.469	1.14412			58.0158	0.456063	0
			158.465	1.14604	0.00023004		58.012	0.456035	0
			158.461	1.14759	0.000429506		58.0083	0.456005	0
			158.456	1.14693	0.000469311		58.0046	0.455976	0
			158.451	1.14599	0.000967424		58.001	0.455948	0
			158.447	1.14463	0.00121064		57.9972	0.455923	0
			158.442	1.14327	0.00108074		57.9936	0.455898	0
			158.438	1.14193	0.00108232		57.9899	0.455874	0
			158.433	1.14088	0.000571633		57.9863	0.455848	0
			158.429	1.14104	2.58464e-05		57.9826	0.455822	0
			158.425	1.14183	0.000628204		57.9789	0.455796	0
			158.421	1.14482	0.00142325		57.9751	0.455768	0
			158.416	1.14751	0.00140499		57.9713	0.455741	0
			158.412	1.14803	0.00125068		57.9677	0.455716	0
			158.408	1.1488	0.00158693		57.9639	0.45569	0
			158.403	1.15133	0.00217076		57.9602	0.455664	0
			158.399	1.15335	0.00170669		57.9564	0.455638	0
			158.394	1.15258	0.00049047		57.9526	0.45561	0
			158.39	1.15116			57.9489	0.455583	0
			158.385	1.14801	0.000277079		57.9452	0.455555	0
			158.381	1.14499	0.000599147		57.9414	0.455527	0
			158.376	1.1431	0.000408003		57.9376	0.455501	0
			158.372	1.14169	0.000722677		57.9338	0.455475	0
			158.368	1.14202	0.00148321		57.9301	0.45545	0
			158.363	1.1425	0.0018048		57.9262	0.455425	0
			158.358	1.14299	0.00227293		57.9224	0.4554	0
			158.354	1.14317	0.00224153		57.9186	0.455372	0
			158.349	1.14209	0.0019468		57.9148	0.455343	0
			158.345	1.14157	0.00227387		57.911	0.455315	0
			158.341	1.14396	0.00227529		57.9072	0.455285	0
			158.336	1.14617	0.00270271		57.9034	0.455256	0
			158.331	1.14641	0.00419287		57.8996	0.455227	0
			158.327	1.14647	0.00445161		57.8958	0.455198	0
			158.322	1.14661	0.00415537		57.8918	0.45517	0
			158.318	1.14617	0.00398225		57.8879	0.455141	0
			158.313	1.14342	0.00352738		57.8841	0.455113	0
			158.309	1.14155	0.00342857		57.8803	0.455084	0
			158.305	1.14422	0.00255493		57.8764	0.455054	0
			158.3	1.1465	0.00245808		57.8725	0.455025	0
			158.296	1.14531	0.00250968		57.8685	0.454996	0
			158.291	1.14405	0.0019045		57.8645	0.454969	0
			158.287	1.14361	0.00164899		57.8606	0.454942	0
			158.282	1.14365	0.00169869		57.8567	0.454915	0
			158.278	1.1453	0.00134571		57.8528	0.454889	0
			158.273	1.14662	0.00148201		57.849	0.454863	0
			158.269	1.14587	0.00184227		57.8451	0.454837	0
			158.264	1.14522	0.00158422		57.8412	0.454811	0
			158.259	1.14556	0.00168557		57.8372	0.454784	0
			158.255	1.14563	0.00136588		57.8332	0.454758	0
			158.25	1.14441	0.000880646		57.8292	0.454732	0
			158.246	1.14303	0.000467163		57.8252	0.454705	0
			158.241	1.14146			57.8211	0.454676	0
			158.237	1.1403			57.8172	0.454649	0
			158.232	1.14098			57.8132	0.454622	0
			158.228	1.14156	0.00158848		57.8094	0.454594	0
			158.223	1.14109	0.00311864		57.8052	0.454565	0
			158.219	1.14064	0.00317091		57.8013	0.454537	0
			158.214	1.14073	0.00260035		57.7972	0.454508	0
			158.21	1.14014	0.00251734		57.7932	0.454478	0
			158.206	1.13655	0.00306729		57.7892	0.454448	0
			158.201	1.13426	0.00409825		57.7852	0.454419	0
			158.196	1.13843	0.00471675		57.7811	0.454388	0
			158.192	1.14232	0.00395553		57.777	0.454357	0
			158.187	1.1426	0.00298492		57.773	0.454327	0
			158.183	1.14312	0.00188392		57.7689	0.454297	0
			158.178	1.14605	0.00189733		57.7648	0.454266	0
			158.174	1.14836	0.00246855		57.7607	0.454235	0
			158.169	1.1471	0.00229819		57.7566	0.454204	0
			158.165	1.14554	0.00187225		57.7525	0.454172	0
			158.16	1.14401	0.00190349		57.7485	0.454143	0
			158.156	1.14282	0.00237474		57.7443	0.454113	0
			158.151	1.14305	0.00196496		57.7402	0.454084	0
			158.147	1.14266	0.000510521		57.736	0.454055	0
			158.142	1.13927			57.7319	0.454027	0
			158.138	1.13618	0.000400908		57.7277	0.454	0
			158.133	1.13534	0.000810074		57.7236	0.453971	0
			158.129	1.13475	0.00118206		57.7196	0.453943	0
			158.124	1.13457	0.000663982		57.7155	0.453916	0
			158.119	1.13542	0.000144221		57.7114	0.45389	0
			158.115	1.14052	0.000266381		57.7072	0.453863	0
			158.11	1.14482	0.000364783		57.7029	0.453836	0
			158.106	1.14397	0.000787151		57.6985	0.453809	0
			158.101	1.14256	0.0014886		57.6943	0.453782	0
			158.097	1.14048	0.00125435		57.6901	0.453757	0
			158.092	1.13887	0.000379451		57.6858	0.453731	0
			158.087	1.13944	0.000216007		57.6814	0.453706	0
			158.083	1.14073	0.00116126		57.6772	0.453681	0
			158.078	1.14439	0.00184841		57.673	0.453656	0
			158.073	1.14724	0.00163126		57.6688	0.453632	0
			158.069	1.14576	0.000789768		57.6646	0.453607	0
			158.065	1.14376			57.6602	0.453582	0
			158.06	1.14089			57.6561	0.453558	0
			158.055	1.13898	0.0010928		57.6518	0.453534	0
			158.051	1.14148	0.00272754		57.6476	0.453509	0
			158.046	1.14427	0.003419		57.6433	0.453485	0
			158.042	1.14671	0.0029291		57.639	0.453457	0
			158.037	1.14828	0.00140793		57.6347	0.453428	0
			158.032	1.14614	0.00109476		57.6306	0.453399	0
			158.028	1.14417	0.00194208		57.6264	0.45337	0
			158.023	1.14416	0.00248463		57.6222	0.45334	0
			158.019	1.1439	0.00245532		57.6179	0.453313	0
			158.014	1.14204	0.00225299		57.6137	0.453287	0
			158.009	1.14056	0.00264518		57.6094	0.453261	0
			158.005	1.1412	0.00280915		57.6052	0.453237	0
			158	1.14198	0.00214071		57.6008	0.453212	0
			157.995	1.1426	0.00138856		57.5965	0.453186	0
			157.991	1.14264	0.00105207		57.5921	0.453161	0
			157.987	1.14016	0.00168554		57.5877	0.453135	0
			157.982	1.13848	0.00331675		57.5835	0.453109	0
			157.978	1.141	0.00369007		57.5791	0.453084	0
			157.973	1.14344	0.00229487		57.5746	0.453058	0
			157.969	1.14398	0.00101889		57.5702	0.453034	0
			157.964	1.14398	0.000268452		57.5656	0.453008	0
			157.959	1.14226	0.000707368		57.5611	0.452981	0
			157.955	1.14046	0.00223442		57.5568	0.452955	0
			157.95	1.13883	0.00318389		57.5524	0.452931	0
			157.946	1.1378	0.00325905		57.5481	0.452906	0
			157.941	1.13949	0.00272697		57.5438	0.452884	0
			157.936	1.14095	0.00245135		57.5393	0.452862	0
			157.932	1.1404	0.00129896		57.5349	0.452839	0
			157.927	1.13996	0.000161173		57.5304	0.452815	0
			157.922	1.14056			57.5259	0.452793	0
			157.917	1.1408			57.5214	0.45277	0
			157.913	1.13911			57.5169	0.452746	0
			157.908	1.13797	0.000554553		57.5125	0.452722	0
			157.903	1.13985	0.00132354		57.5079	0.452696	0
			157.899	1.14159	0.00172503		57.5033	0.452671	0
			157.894	1.14184	0.00179981		57.4989	0.452643	0
			157.89	1.14252	0.00120177		57.4945	0.452613	0
			157.885	1.1457	0.000967847		57.4899	0.452584	0
			157.881	1.14781	0.00149768		57.4855	0.452556	0
			157.876	1.14443	0.00177095		57.481	0.452525	0
			157.871	1.14146	0.00209153		57.4766	0.452495	0
			157.866	1.14196	0.00211143		57.4721	0.452465	0
			157.862	1.14271	0.00196302		57.4677	0.452433	0
			157.857	1.14354	0.00252465		57.4632	0.452402	0
			157.852	1.14386	0.00333466		57.4586	0.452371	0
			157.848	1.14202	0.00371203		57.454	0.452341	0
			157.843	1.14024	0.00424198		57.4496	0.452311	0
			157.838	1.1393	0.00527722		57.445	0.452283	0
			157.834	1.1386	0.0051019		57.4405	0.452255	0
			157.829	1.13875	0.00407105		57.4358	0.452228	0
			157.824	1.13905	0.00345923		57.4314	0.452202	0
			157.819	1.13976	0.00356278		57.4267	0.452176	0
			157.815	1.14044	0.00370073		57.4221	0.452151	0
			157.81	1.14092	0.00401728		57.4174	0.452126	0
			157.806	1.14099	0.00445453		57.4128	0.452102	0
			157.801	1.13929	0.00450812		57.4082	0.452078	0
			157.796	1.13832	0.00550055		57.4036	0.452054	0
			157.792	1.14107	0.00585548		57.3991	0.45203	0
			157.787	1.14384	0.00536909		57.3944	0.452005	0
			157.782	1.14524	0.00535022		57.3898	0.451978	0
			157.778	1.14622	0.00422361		57.3852	0.451949	0
			157.773	1.14583	0.003028		57.3805	0.451918	0
			157.768	1.14539	0.00304868		57.3758	0.45189	0
			157.764	1.14509	0.00368617		57.3713	0.451861	0
			157.759	1.14416	0.00428946		57.3666	0.451831	0
			157.754	1.14035	0.00447912		57.3619	0.4518	0
			157.749	1.13747	0.00505518		57.3573	0.45177	0
			157.745	1.13941	0.00579885		57.3526	0.451738	0
			157.74	1.1412	0.00541296		57.3478	0.451707	0
			157.735	1.14075	0.00454089		57.3431	0.451676	0
			157.73	1.13997	0.00302931		57.3384	0.451645	0
			157.726	1.13839	0.000785293		57.3337	0.451617	0
			157.721	1.13771			57.329	0.451587	0
			157.716	1.14119	0.000111698		57.3244	0.451558	0
			157.711	1.14448	0.000949453		57.3196	0.451529	0
			157.707	1.14545	0.00166005		57.3149	0.451501	0
			157.702	1.14622	0.00147198		57.3101	0.451474	0
			157.697	1.14678	0.00136417		57.3053	0.451448	0
			157.693	1.14682	0.00140329		57.3006	0.451422	0
			157.688	1.14459	0.00164851		57.2958	0.451398	0
			157.683	1.14302	0.00240379		57.2911	0.451374	0
			157.678	1.14507	0.00348883		57.2862	0.451349	0
			157.674	1.14685	0.00428078		57.2814	0.451325	0
			157.669	1.14627	0.00430147		57.2766	0.451299	0
			157.664	1.14568	0.0039954		57.2717	0.451272	0
			157.659	1.14583	0.00338299		57.267	0.451245	0
			157.654	1.14607	0.00285354		57.2622	0.451216	0
			157.65	1.14645	0.00197443		57.2572	0.451186	0
			157.645	1.14673	0.00176687		57.2524	0.451156	0
			157.64	1.14644	0.00215962		57.2475	0.451126	0
			157.636	1.14671	0.00214549		57.2426	0.451095	0
			157.631	1.14976	0.00169896		57.2378	0.451063	0
			157.626	1.15244	0.000928866		57.2329	0.451032	0
			157.621	1.15261	0.000635925		57.228	0.451001	0
			157.616	1.15206	0.00128865		57.223	0.450972	0
			157.611	1.14905	0.00275071		57.2181	0.450941	0
			157.607	1.14645	0.00396185		57.2133	0.45091	0
			157.602	1.14641	0.0036307		57.2085	0.45088	0
			157.597	1.14638	0.00286219		57.2038	0.450851	0
			157.592	1.14561	0.00184952		57.1989	0.450822	0
			157.588	1.14536	0.00056118		57.194	0.450792	0
			157.583	1.1477	0.000131378		57.1891	0.450764	0
			157.578	1.14923	0.000449209		57.1842	0.450738	0
			157.573	1.14626	0.00126051		57.1793	0.450711	0
			157.568	1.14335	0.00265432		57.1744	0.450685	0
			157.564	1.14201	0.00317519		57.1695	0.45066	0
			157.559	1.14098	0.00232127		57.1645	0.450633	0
			157.554	1.14074	0.00202238		57.1595	0.450605	0
			157.549	1.14115	0.00232611		57.1546	0.450578	0
			157.544	1.14433	0.00230762		57.1496	0.450551	0
			157.54	1.147	0.00168336		57.1447	0.450524	0
			157.535	1.14648	0.00182298		57.1399	0.450497	0
			157.53	1.14595	0.00257499		57.135	0.450469	0
			157.525	1.14642	0.0032983		57.13	0.450442	0
			157.52	1.14656	0.00411018		57.1251	0.450414	0
			157.515	1.14479	0.00437516		57.1202	0.450386	0
			157.511	1.14347	0.00309716		57.115	0.450359	0
			157.506	1.14484	0.00247393		57.11	0.450329	0
			157.501	1.14611	0.00328232		57.105	0.4503	0
			157.496	1.14606	0.00413996		57.0999	0.45027	0
			157.491	1.14618	0.00517582		57.0949	0.45024	0
			157.487	1.14744	0.00507429		57.0899	0.45021	0
			157.482	1.14891	0.00353143		57.0849	0.45018	0
			157.477	1.15075	0.00240048		57.08	0.45015	0
			157.472	1.15186	0.00198033		57.075	0.450118	0
			157.467	1.14967	0.00212898		57.0699	0.450086	0
			157.463	1.14714	0.00199472		57.0648	0.450055	0
			157.458	1.14406	0.001862		57.0597	0.450025	0
			157.453	1.14143	0.00269542		57.0546	0.449994	0
			157.448	1.14089	0.00397476		57.0494	0.449963	0
			157.444	1.14078	0.00391689		57.0442	0.449933	0
			157.439	1.14204	0.00284976		57.0391	0.4499	0
			157.434	1.14316	0.00168949		57.034	0.44987	0
			157.429	1.14328	0.000447261		57.0288	0.44984	0
			157.424	1.14335	0.000260858		57.0237	0.449811	0
			157.419	1.14337	0.00139261		57.0186	0.449784	0
			157.414	1.14329	0.00274431		57.0135	0.449758	0
			157.41	1.14282	0.00289205		57.0083	0.449732	0.00560657
			157.405	1.14267	0.00275398		57.0033	0.449707	0.00540345
			157.4	1.14399	0.00310542		56.9983	0.449682	0.00546388
			157.395	1.14488	0.00270955		56.9931	0.449658	0.00563384
			157.39	1.14336	0.00182389		56.9877	0.449634	0.00553502
			157.385	1.14195	0.00105208		56.9826	0.449609	0.00554454
			157.38	1.1418	0.000550006		56.9775	0.449585	0.00566155
			157.376	1.14209	0.000636502		56.9722	0.44956	0.00556076
			157.371	1.14407	0.00102306		56.9671	0.449535	0.00556926
			157.366	1.14609	0.0013036		56.962	0.449509	0.00568806
			157.361	1.14774	0.00154192		56.9567	0.449482	0.00553669
			157.357	1.1487	0.00113018		56.9516	0.449453	0.00544503
			157.352	1.14665	0.00025544		56.9465	0.449422	0.00556167
			157.347	1.14524			56.9411	0.449392	0.00552246
			157.342	1.14756			56.9358	0.449362	0.00548359
			157.337	1.14958			56.9306	0.449332	0.0055491
			157.333	1.14898	0.000763883		56.9252	0.449303	0.00561498
			157.328	1.1483	0.001017		56.9199	0.449273	0.00573687
			157.323	1.14788	0.000920345		56.9146	0.449242	0.0056954
			157.318	1.14758	0.000576494		56.9094	0.449212	0.00570826
			157.313	1.14776	0.00041953		56.9043	0.449183	0.00566574
			157.308	1.14775	0.000112935		56.899	0.449154	0.0056244
			157.303	1.14679			56.8939	0.449124	0.00569102
			157.299	1.14561	8.56715e-05		56.8885	0.449096	0.00564979
			157.293	1.14372	0.00018742		56.8833	0.449065	0.00571436
			157.288	1.14255	0.000529546		56.878	0.449034	0.0056702
			157.283	1.14495	0.000960811		56.8727	0.449002	0.00562605
			157.279	1.14697	0.00020387		56.8675	0.448971	0.00563322
			157.274	1.14627			56.8621	0.448941	0.00569406
			157.269	1.14477			56.8568	0.448912	0.00575692
			157.264	1.14046	0.00112861		56.8514	0.448885	0.00560492
			157.259	1.13682	0.00261125		56.8462	0.448856	0.00556038
			157.254	1.13692	0.00300744		56.8409	0.448825	0.00572472
			157.249	1.13709	0.00293291		56.8354	0.448795	0.00578666
			157.245	1.13655	0.00203989		56.83	0.448765	0.00568653
			157.24	1.13602	0.000552221		56.8248	0.448734	0.00574807
			157.235	1.13574			56.8195	0.448703	0.0057557
			157.23	1.1356	0.000202011		56.8141	0.448675	0.00565674
			157.225	1.13595	0.00106986		56.8089	0.448646	0.00556274
			157.22	1.13717	0.00181613		56.8035	0.448618	0.00557295
			157.215	1.14218	0.00212253		56.7981	0.448588	0.00568619
			157.21	1.14625	0.00216744		56.7925	0.44856	0.0056445
			157.205	1.14459	0.00170598		56.7871	0.448533	0.00555317
			157.2	1.14306	0.000297061		56.7817	0.448504	0.00561471
			157.195	1.1438			56.7762	0.448477	0.00572966
			157.19	1.14429			56.7706	0.448451	0.0057399
			157.185	1.14299			56.7652	0.448424	0.00564573
			157.18	1.1417			56.7598	0.448396	0.00560521
			157.175	1.14094			56.7544	0.448368	0.00571764
			157.17	1.1401	0.000970599		56.7488	0.448342	0.00572628
			157.165	1.13873	0.00239911		56.7433	0.448315	0.0057888
			157.16	1.13732	0.00275757		56.7379	0.448286	0.00579775
			157.155	1.13581	0.00240062		56.7324	0.448258	0.0057015
			157.15	1.13486	0.00239405		56.7271	0.448228	0.00571152
			157.145	1.13654	0.00260397		56.7216	0.448198	0.00572154
			157.14	1.13806	0.00220124		56.7161	0.448167	0.00583817
			157.135	1.13802	0.00147948		56.7106	0.448134	0.00574213
			157.13	1.13842	0.00155208		56.7051	0.448101	0.00564963
			157.125	1.14135	0.00166871		56.6998	0.448068	0.00576313
			157.12	1.14342	0.000777759		56.6941	0.448035	0.00577358
			157.115	1.14083	0.000206599		56.6886	0.448002	0.00573327
			157.111	1.13847	0.000337476		56.6831	0.447969	0.00564499
			157.106	1.13853	0.000168035		56.6776	0.447935	0.00570789
			157.101	1.13917	0.000321492		56.672	0.447904	0.00582443
			157.096	1.14182	0.000480367		56.6663	0.447872	0.00583673
			157.091	1.14398	4.49834e-05		56.6608	0.447841	0.00584713
			157.086	1.14306			56.6553	0.447809	0.00590972
			157.081	1.14204			56.6498	0.447778	0.00586421
			157.076	1.14151			56.6443	0.447746	0.00576773
			157.071	1.14077			56.6389	0.447717	0.00582816
			157.066	1.1388	0.000727395		56.6333	0.447686	0.00589001
			157.061	1.13674	0.00192172		56.6277	0.447655	0.00584617
			157.056	1.13462	0.00195501		56.6222	0.447624	0.005804
			157.051	1.13328	0.00132045		56.6167	0.447595	0.00586736
			157.046	1.13554	0.000780733		56.6111	0.447565	0.00587806
			157.041	1.13771			56.6055	0.447535	0.00583499
			157.036	1.13857			56.6	0.447504	0.00584411
			157.031	1.13909			56.5944	0.447473	0.00585334
			157.026	1.13838			56.5888	0.44744	0.0058639
			157.021	1.13758			56.5832	0.447407	0.00587452
			157.016	1.13673			56.5776	0.447376	0.00578159
			157.011	1.1368			56.572	0.447344	0.00574072
			157.007	1.14124			56.5664	0.447312	0.00585123
			157.001	1.14523			56.5606	0.447279	0.00586143
			156.996	1.14559			56.5549	0.447245	0.00592456
			156.992	1.1451			56.5493	0.447211	0.00598944
			156.986	1.14181			56.5436	0.447177	0.00594923
			156.981	1.13928	0.000167391		56.5381	0.447143	0.00591122
			156.977	1.141	0.00157015		56.5325	0.447109	0.00587376
			156.972	1.14255	0.00178671		56.5269	0.447075	0.00588797
			156.967	1.14202	0.0018557		56.5212	0.447039	0.00585148
			156.962	1.14148	0.00138433		56.5155	0.447004	0.00591832
			156.957	1.14152	0.000927818		56.5098	0.446969	0.00598656
			156.952	1.14126	0.00126793		56.504	0.446935	0.00589818
			156.947	1.1395	0.00210338		56.4984	0.446899	0.00591399
			156.942	1.13784	0.00258738		56.4927	0.446864	0.005929
			156.937	1.13701	0.00255624		56.4869	0.446829	0.00579134
			156.932	1.13619	0.00256334		56.4812	0.446795	0.00575326
			156.927	1.13522	0.0021291		56.4754	0.446761	0.00586189
			156.922	1.13528	0.00100458		56.4694	0.446726	0.00587328
			156.917	1.14028			56.4635	0.446693	0.0059341
			156.912	1.14461			56.4577	0.44666	0.00594296
			156.906	1.14435			56.4518	0.446626	0.0059521
			156.901	1.14427	0.000870247		56.4461	0.446593	0.00606526
			156.896	1.14635	0.00199398		56.4402	0.446559	0.00602096
			156.891	1.14829	0.0023693		56.4345	0.446526	0.00603034
			156.886	1.14892	0.00205292		56.4288	0.446493	0.00603907
			156.881	1.14919	0.000774526		56.423	0.446458	0.00604762
			156.876	1.14819			56.4173	0.446421	0.00605686
			156.871	1.14665			56.4115	0.446383	0.00601455
			156.867	1.14291	0.000355917		56.4058	0.446345	0.00602562
			156.862	1.13996	0.000826348		56.4	0.446305	0.00598546
			156.857	1.14118	0.00121244		56.3942	0.446265	0.00594604
			156.851	1.14269	0.00155416		56.3884	0.446224	0.00600954
			156.847	1.1444	0.00169423		56.3825	0.446183	0.00602346
			156.842	1.14555	0.00141896		56.3766	0.446142	0.00603822
			156.837	1.14397	0.00201706		56.3708	0.446103	0.00600292
			156.832	1.14286	0.00303306		56.3649	0.446064	0.00601844
			156.827	1.1447	0.00366839		56.3591	0.446026	0.00619106
			156.822	1.14683	0.00417083		56.3531	0.445986	0.00615365
			156.817	1.1496	0.00437907		56.3473	0.445949	0.00606384
			156.812	1.15173	0.00367348		56.3416	0.445912	0.00607666
			156.807	1.15052	0.00230745		56.3357	0.445875	0.00608771
			156.802	1.14915	0.00113461		56.3298	0.445838	0.00609892
			156.797	1.14801	0.000768238		56.3239	0.445802	0.00600813
			156.792	1.14643	0.00117216		56.318	0.445765	0.00601734
			156.787	1.14278	0.00186032		56.3121	0.445729	0.00612701
			156.782	1.13972	0.00232419		56.306	0.445692	0.00608189
			156.777	1.13986	0.00201665		56.3001	0.445656	0.00603785
			156.772	1.14046	0.00105787		56.2942	0.445619	0.00604472
			156.767	1.14236	0.000544782		56.2882	0.445584	0.00605218
			156.762	1.14373	0.000649628		56.2822	0.445549	0.00610998
			156.757	1.14219	0.000864715		56.2762	0.445513	0.0060666
			156.752	1.14043	0.0012592		56.2702	0.445479	0.00602427
			156.748	1.1384	0.00166038		56.2643	0.445442	0.00608114
			156.743	1.13697	0.00220488		56.2582	0.445406	0.00608894
			156.738	1.13836	0.00282898		56.2522	0.445368	0.00614872
			156.733	1.13942	0.00279035		56.2462	0.445329	0.00615733
			156.728	1.13808	0.00223658		56.2402	0.445289	0.00611655
			156.723	1.13723	0.00174773		56.2343	0.445248	0.00607801
			156.718	1.1394	0.00198185		56.2283	0.445207	0.00614155
			156.713	1.14169	0.00191979		56.2223	0.445165	0.00620741
			156.708	1.14367	0.00109539		56.2162	0.445124	0.00611889
			156.703	1.14575	0.00109347		56.2103	0.445083	0.00618524
			156.698	1.14827	0.0018434		56.2043	0.445042	0.00620093
			156.693	1.15028	0.00238873		56.1982	0.445002	0.00616321
			156.688	1.14969	0.00250799		56.1923	0.444962	0.00622731
			156.683	1.14877	0.00210952		56.1862	0.444923	0.00618758
			156.678	1.14694	0.00166886		56.1802	0.444884	0.00619797
			156.673	1.14491	0.00127163		56.1742	0.444846	0.00615722
			156.668	1.14205	0.000832549		56.1681	0.444809	0.00611649
			156.663	1.13961	0.000607817		56.1621	0.444774	0.00622643
			156.658	1.13936	0.000827178		56.1559	0.444737	0.00618347
			156.653	1.13977	0.00168073		56.1498	0.444701	0.00619046
			156.648	1.14281	0.00229157		56.1438	0.444666	0.00619681
			156.643	1.14539	0.00198508		56.1376	0.444631	0.00610295
			156.638	1.14513	0.00138068		56.1316	0.444595	0.0061082
			156.633	1.14447	0.000752317		56.1254	0.444558	0.00616158
			156.627	1.14259	0.000548981		56.1192	0.444521	0.00626755
			156.623	1.1413	0.00033807		56.113	0.444484	0.00622101
			156.618	1.14335			56.1069	0.444446	0.00622551
			156.612	1.14508			56.1009	0.444408	0.00628082
			156.607	1.14423			56.0947	0.444369	0.00618332
			156.602	1.14298			56.0887	0.444332	0.00613932
			156.597	1.14054			56.0826	0.444294	0.00609698
			156.592	1.13872	0.000824173		56.0764	0.444255	0.00610359
			156.586	1.14022	0.00199291		56.0702	0.444217	0.00611048
			156.581	1.14169	0.00312928		56.0639	0.444178	0.00606913
			156.576	1.14231	0.00346266		56.0577	0.444139	0.00617338
			156.571	1.14319	0.00391197		56.0514	0.444099	0.00633354
			156.566	1.14554	0.00455749		56.0451	0.444061	0.00628924
			156.56	1.14712	0.00505574		56.039	0.444023	0.00629706
			156.555	1.1446	0.00538878		56.033	0.443985	0.00635756
			156.55	1.14163	0.00493142		56.0268	0.443948	0.00621141
			156.545	1.13737	0.00434114		56.0208	0.44391	0.00621924
			156.54	1.13426	0.00432649		56.0147	0.443872	0.00617778
			156.535	1.13682	0.00445606		56.0084	0.443835	0.00608877
			156.53	1.13945	0.00409618		56.0023	0.443798	0.00614662
			156.525	1.14088	0.00312684		55.9959	0.443759	0.00615543
			156.52	1.14207	0.00198219		55.9896	0.443722	0.00616313
			156.514	1.1423	0.0019584		55.9833	0.443684	0.00622018
			156.509	1.14253	0.00275231		55.977	0.443648	0.00617845
			156.504	1.14314	0.00397644		55.9707	0.443611	0.0062355
			156.499	1.14346	0.00492025		55.9645	0.443576	0.00634529
			156.493	1.14218	0.00541072		55.9581	0.44354	0.0062519
			156.488	1.14092	0.00556989		55.952	0.443507	0.00630924
			156.483	1.14022	0.00465834		55.9458	0.443473	0.00626507
			156.478	1.13934	0.00359985		55.9395	0.443441	0.0061731
			156.473	1.13752	0.00304608		55.9334	0.443407	0.00623045
			156.468	1.13603	0.00325425		55.927	0.44337	0.0062389
			156.463	1.13624	0.00426428		55.9207	0.443335	0.00619679
			156.458	1.13637	0.00547793		55.9144	0.4433	0.00615509
			156.453	1.13581	0.00503572		55.9081	0.443264	0.00616085
			156.448	1.13588	0.00337466		55.9017	0.443227	0.006166
			156.443	1.13917	0.00250402		55.8953	0.443187	0.00621993
			156.438	1.14177	0.0025642		55.8889	0.443148	0.00622487
			156.433	1.14016	0.00324058		55.8825	0.443107	0.00613467
			156.428	1.13854	0.00375601		55.8762	0.443068	0.00614283
			156.423	1.13793	0.00388853		55.8698	0.443027	0.00624827
			156.418	1.1378	0.00389345		55.8633	0.442986	0.00625709
			156.413	1.13974	0.00316664		55.8569	0.442947	0.00621711
			156.407	1.14164	0.00271511		55.8506	0.442908	0.00627598
			156.402	1.14257	0.00242375		55.8442	0.442871	0.006237
			156.397	1.14321	0.00196336		55.8378	0.442832	0.00615083
			156.392	1.14273	0.0018305		55.8315	0.442793	0.00616084
			156.387	1.14205	0.00178771		55.825	0.442754	0.00621823
			156.381	1.14067	0.00298693		55.8185	0.442715	0.00632516
			156.376	1.13926	0.00549731		55.812	0.442675	0.00628392
			156.371	1.13801	0.0066243		55.8056	0.442636	0.00619386
			156.366	1.13744	0.00604121		55.7993	0.442597	0.00619939
			156.36	1.14026	0.00577366		55.7928	0.442558	0.00615708
			156.355	1.14281	0.0053949		55.7863	0.442519	0.00620894
			156.35	1.14317	0.00436466		55.7798	0.44248	0.00626214
			156.345	1.14298	0.0041212		55.7732	0.442439	0.00621917
			156.34	1.14064	0.00468334		55.7668	0.442398	0.00622493
			156.335	1.13867	0.00517374		55.7603	0.442356	0.006184
			156.33	1.139	0.00453741		55.7538	0.442315	0.00619102
			156.325	1.13987	0.00315838		55.7473	0.442274	0.00624677
			156.319	1.14286	0.00279486		55.7407	0.442231	0.00630442
			156.314	1.14526	0.00318866		55.7342	0.442191	0.00626611
			156.309	1.14429	0.00328175		55.7277	0.442149	0.00622865
			156.304	1.14307	0.00342493		55.7213	0.442108	0.00619199
			156.299	1.14132	0.00376276		55.7147	0.442067	0.00620274
			156.293	1.13979	0.0044715		55.7082	0.442025	0.00625964
			156.288	1.13944	0.00419593		55.7015	0.441983	0.00621938
			156.282	1.13916	0.00320414		55.695	0.441941	0.00627326
			156.277	1.13879	0.00239816		55.6884	0.441899	0.0062803
			156.272	1.13869	0.0013349		55.6818	0.441859	0.00624006
			156.267	1.13994	0.000851599		55.6753	0.441819	0.00629659
			156.262	1.14069	0.00106166		55.6687	0.441781	0.00640402
			156.257	1.13866	0.00148008		55.6621	0.441743	0.00636306
			156.251	1.13722	0.00201782		55.6556	0.441703	0.00632195
			156.246	1.13915	0.00234855		55.6492	0.441664	0.00628144
			156.241	1.14116	0.00288267		55.6426	0.441624	0.00624049
			156.236	1.14288	0.00383366		55.6361	0.441585	0.00629376
			156.23	1.14389	0.00421922		55.6294	0.441546	0.00625347
			156.225	1.1414	0.00405278		55.6228	0.441507	0.00616821
			156.22	1.13865	0.00341067		55.6162	0.441465	0.0061754
			156.215	1.13534	0.00268614		55.6095	0.441425	0.00622754
			156.21	1.13277	0.00219784		55.6027	0.441383	0.00628034
			156.204	1.13387	0.00215599		55.596	0.441341	0.00628833
			156.199	1.13508	0.00216973		55.5893	0.441297	0.00624924
			156.194	1.13596	0.0025394		55.5827	0.441253	0.00630437
			156.189	1.13684	0.00297654		55.576	0.441209	0.00636169
			156.184	1.13786	0.00270877		55.5693	0.441164	0.00627581
			156.179	1.13839	0.00196489		55.5627	0.44112	0.0062852
			156.173	1.13642	0.00175194		55.5561	0.441075	0.00634285
			156.168	1.13476	0.00157481		55.5493	0.44103	0.00630709
			156.162	1.13521	0.000785273		55.5427	0.440985	0.00631991
			156.157	1.13616	0.000486887		55.536	0.440941	0.00628562
			156.152	1.13911	0.00134899		55.5293	0.440897	0.0062982
			156.147	1.14142	0.00176778		55.5226	0.440855	0.00640537
			156.142	1.14009	0.00135964		55.5158	0.440812	0.00641713
			156.137	1.13866	0.000795126		55.5091	0.440768	0.00633295
			156.131	1.13753	0.000591529		55.5025	0.440726	0.00634275
			156.126	1.13677	0.000703549		55.4958	0.440683	0.00639916
			156.12	1.13782	0.000988931		55.489	0.44064	0.00640778
			156.115	1.13846	0.00214769		55.4823	0.440597	0.00646454
			156.11	1.1366	0.00290546		55.4756	0.440554	0.00652241
			156.105	1.13539	0.00170022		55.4689	0.440512	0.00638605
			156.099	1.13801	0.00104384		55.4623	0.44047	0.00648998
			156.094	1.14023	0.00234361		55.4557	0.440427	0.00644965
			156.089	1.13947	0.00413203		55.4488	0.440385	0.00627058
			156.084	1.13892	0.00495185		55.4424	0.44034	0.00637052
			156.078	1.14005	0.00516553		55.4354	0.440295	0.00642524
			156.073	1.14086	0.00505612		55.4286	0.440251	0.00638558
			156.068	1.13966	0.0046516		55.4218	0.440206	0.00634661
			156.063	1.13872	0.00450329		55.4151	0.44016	0.00640213
			156.058	1.13966	0.00393989		55.4082	0.440114	0.00641247
			156.052	1.14049	0.00366104		55.4014	0.44007	0.0064701
			156.047	1.14023	0.00350441		55.3946	0.440025	0.00638567
			156.042	1.14	0.00276801		55.3878	0.439979	0.00639675
			156.036	1.14023	0.00280367		55.3811	0.439935	0.0065524
			156.031	1.14068	0.0039497		55.3741	0.439892	0.00646833
			156.026	1.14216	0.00432876		55.3674	0.439848	0.00634041
			156.02	1.14319	0.00385879		55.3607	0.439805	0.0064448
			156.015	1.14174	0.00290377		55.3538	0.43976	0.00655119
			156.01	1.14	0.00195515		55.3468	0.439716	0.00637252
			156.004	1.1373	0.00180285		55.3401	0.439674	0.00647616
			155.999	1.13526	0.00196174		55.3333	0.439631	0.00653378
			155.994	1.13671	0.0021974		55.3262	0.439588	0.00635685
			155.989	1.13768	0.00228746		55.3196	0.439543	0.00650568
			155.984	1.13531	0.00251805		55.3126	0.4395	0.00656217
			155.979	1.1335	0.0030653		55.3056	0.439457	0.00652282
			155.973	1.13532	0.00363865		55.2989	0.439416	0.00643669
			155.968	1.13682	0.00370063		55.292	0.439372	0.00639772
			155.963	1.13583	0.00303697		55.2852	0.439328	0.00645116
			155.957	1.13546	0.00380079		55.2781	0.439286	0.00650572
			155.952	1.13875	0.00534048		55.2712	0.439242	0.00656037
			155.947	1.14158	0.00548569		55.2642	0.439198	0.00642607
			155.941	1.14113	0.00568492		55.2574	0.439154	0.00647893
			155.936	1.14083	0.00468177		55.2505	0.43911	0.00658057
			155.93	1.1421	0.00313133		55.2434	0.439065	0.0064458
			155.925	1.14272	0.00268833		55.2366	0.439021	0.00645169
			155.92	1.13974	0.00261148		55.2297	0.438976	0.00650436
			155.914	1.13702	0.0029229		55.2226	0.43893	0.00646447
			155.909	1.13621	0.00350145		55.2157	0.438884	0.00647205
			155.904	1.13592	0.00370036		55.2087	0.438836	0.00643366
			155.898	1.13779	0.00416041		55.2017	0.438791	0.00648717
			155.893	1.13936	0.00438018		55.1947	0.438745	0.00654249
			155.888	1.13908	0.00424153		55.1876	0.438701	0.00655083
			155.883	1.13808	0.00444809		55.1807	0.438655	0.00655953
			155.878	1.13377	0.00427983		55.1737	0.43861	0.00656856
			155.873	1.13033	0.0037612		55.1668	0.438565	0.0066259
			155.867	1.13193	0.00394926		55.1598	0.438521	0.00654147
			155.862	1.13393	0.0043958		55.1529	0.438476	0.00650451
			155.856	1.1368	0.004666		55.146	0.438431	0.00655933
			155.851	1.13946	0.00457741		55.1389	0.438385	0.00661339
			155.845	1.14099	0.00517425		55.1319	0.438338	0.00666732
			155.84	1.1418	0.0070444		55.1249	0.438294	0.00653043
			155.835	1.13907	0.00701442		55.118	0.438248	0.00658177
			155.829	1.13668	0.00663123		55.1111	0.438204	0.0066812
			155.824	1.13667	0.00598991		55.1039	0.438158	0.00658901
			155.818	1.13719	0.0057787		55.0971	0.438112	0.00649964
			155.813	1.1398	0.006661		55.0901	0.438067	0.00645752
			155.808	1.14175	0.00627505		55.0831	0.438022	0.00646021
			155.802	1.13993	0.00592857		55.0759	0.437975	0.00650849
			155.797	1.13807	0.00533877		55.0688	0.437928	0.00655752
			155.791	1.13675	0.00499991		55.0616	0.43788	0.00646835
			155.786	1.1359	0.00509611		55.0546	0.437831	0.00651692
			155.78	1.13743	0.00477266		55.0475	0.437784	0.00651977
			155.774	1.13913	0.0048919		55.0403	0.437736	0.00647623
			155.769	1.14117	0.00478638		55.0333	0.437687	0.00647788
			155.764	1.14295	0.00424753		55.0261	0.437639	0.00647981
			155.759	1.14338	0.00371504		55.019	0.43759	0.006482
			155.753	1.14321	0.00378918		55.0118	0.437542	0.00648411
			155.748	1.14013	0.00365269		55.0047	0.437493	0.00657814
			155.742	1.13747	0.00326338		54.9975	0.437447	0.00653411
			155.737	1.13737	0.00321488		54.9904	0.4374	0.00649158
			155.732	1.1374	0.00324875		54.9834	0.437356	0.006495
			155.727	1.13739	0.0027193		54.9762	0.437312	0.0065438
			155.721	1.13752	0.0019072		54.9691	0.437266	0.00654779
			155.716	1.13836	0.0021315		54.9619	0.43722	0.00655106
			155.711	1.13887	0.00287056		54.9549	0.437173	0.00655391
			155.706	1.13749	0.00250374		54.9477	0.437128	0.00646555
			155.7	1.13607	0.00206311		54.9407	0.437082	0.00646674
			155.695	1.13478	0.00226851		54.9335	0.437037	0.00646736
			155.689	1.13393	0.00359394		54.9263	0.436993	0.00646736
			155.684	1.13521	0.00488526		54.9191	0.436946	0.00646701
			155.678	1.13648	0.00464574		54.9119	0.436901	0.00642104
			155.673	1.13723	0.00396456		54.9047	0.436856	0.00641868
			155.668	1.13761	0.00302183		54.8975	0.436808	0.00641664
			155.662	1.13616	0.0030712		54.8902	0.43676	0.0064585
			155.657	1.13485	0.0033753		54.883	0.436712	0.00641099
			155.651	1.13474	0.00320788		54.8757	0.436663	0.00636422
			155.646	1.13494	0.00234395		54.8686	0.436614	0.00644917
			155.64	1.13656	0.00159088		54.8612	0.436562	0.00640083
			155.635	1.13818	0.00107016		54.854	0.436511	0.00635338
			155.629	1.13958	0.000544754		54.8468	0.436461	0.00630747
			155.624	1.14037	0.0003132		54.8395	0.436411	0.00639268
			155.618	1.13808	0.000964341		54.8322	0.436361	0.00643593
			155.613	1.13609	0.00251365		54.8248	0.436311	0.00634628
			155.608	1.13629	0.00288654		54.8177	0.43626	0.00634634
			155.602	1.13679	0.00264473		54.8104	0.436211	0.00639077
			155.596	1.1382	0.00288037		54.8031	0.43616	0.00639042
			155.591	1.13957	0.00299442		54.7958	0.43611	0.00630339
			155.586	1.14068	0.00277027		54.7886	0.436061	0.00630285
			155.58	1.14107	0.00263465		54.7813	0.436013	0.00634503
			155.575	1.13765	0.00253083		54.7739	0.435966	0.00630137
			155.569	1.1348	0.00298197		54.7666	0.43592	0.00634352
			155.563	1.13554	0.00377081		54.7593	0.435875	0.00629853
			155.558	1.13674	0.00438054		54.7519	0.435829	0.00625458
			155.553	1.13965	0.00418761		54.7447	0.435784	0.00629556
			155.547	1.14185	0.00313961		54.7372	0.43574	0.00625038
			155.541	1.13987	0.00242052		54.7299	0.435696	0.00624758
			155.535	1.13797	0.00263553		54.7225	0.435651	0.00624433
			155.53	1.13727	0.00275103		54.7151	0.435608	0.00619876
			155.524	1.13699	0.00300808		54.7077	0.435562	0.00619524
			155.519	1.13853	0.00295111		54.7003	0.43552	0.00631938
			155.513	1.13984	0.00306359		54.6928	0.435476	0.00631701
			155.508	1.13945	0.00432035		54.6854	0.435433	0.00618733
			155.503	1.1389	0.00403248		54.6782	0.435389	0.00618472
			155.497	1.13791	0.00300267		54.6708	0.435345	0.00626641
			155.492	1.1369	0.0017664		54.6633	0.435301	0.00626383
			155.486	1.13589	0.000948663		54.6559	0.435257	0.00617737
			155.481	1.1355	0.000897509		54.6486	0.435212	0.00613434
			155.475	1.13842	0.00125415		54.6412	0.435169	0.00621489
			155.47	1.14112	0.00203003		54.6337	0.435124	0.00621208
			155.465	1.14191	0.00219504		54.6262	0.43508	0.00616779
			155.459	1.14214	0.00176131		54.6189	0.435034	0.00616541
			155.454	1.13974	0.0016089		54.6114	0.434988	0.00616268
			155.448	1.13759	0.00197523		54.604	0.434942	0.00615998
			155.443	1.13702	0.0020242		54.5965	0.434897	0.0060764
			155.437	1.13675	0.00204127		54.5891	0.434851	0.00607482
			155.432	1.13758	0.00218889		54.5816	0.434805	0.00615494
			155.427	1.13831	0.00163006		54.574	0.434759	0.00611217
			155.421	1.13833	0.00117944		54.5665	0.434711	0.0060706
			155.416	1.13841	0.0003871		54.5591	0.434665	0.00606854
			155.41	1.13904			54.5515	0.434618	0.0061065
			155.405	1.13982			54.544	0.434571	0.00614614
			155.399	1.14132	9.39589e-05		54.5364	0.434523	0.00610346
			155.394	1.14249	0.000211153		54.529	0.434473	0.00606156
			155.389	1.14183	0.00067252		54.5215	0.434424	0.00605927
			155.383	1.1413	0.00166012		54.514	0.434376	0.00609588
			155.378	1.14163	0.00253154		54.5064	0.434328	0.00609188
			155.372	1.14178	0.00236073		54.4989	0.43428	0.00600875
			155.367	1.14087	0.00199324		54.4914	0.434233	0.0060052
			155.361	1.13982	0.0018905		54.4839	0.434187	0.00600079
			155.356	1.1381	0.00145344		54.4762	0.434142	0.00595757
			155.35	1.13688	0.00109447		54.4687	0.434095	0.00599291
			155.345	1.13837	0.00157291		54.461	0.434048	0.00606975
			155.34	1.13998	0.00248199		54.4534	0.434001	0.00610767
			155.334	1.14151	0.00288776		54.4458	0.433955	0.00606376
			155.329	1.14278	0.0019605		54.4384	0.433909	0.00602066
			155.324	1.14288	0.000689088		54.4309	0.433862	0.00593956
			155.318	1.14232	0.000781186		54.4234	0.433817	0.00593734
			155.312	1.13842	0.00166658		54.4158	0.43377	0.00597463
			155.307	1.13529	0.00234182		54.4081	0.433725	0.00593458
			155.301	1.1368	0.00248883		54.4005	0.43368	0.00597277
			155.296	1.13824	0.00184798		54.3929	0.433637	0.00601162
			155.29	1.13863	0.000941502		54.3852	0.433594	0.0059328
			155.285	1.13903	0.000235415		54.3777	0.433554	0.00593237
			155.28	1.13974			54.3701	0.433512	0.00593229
			155.274	1.14041			54.3624	0.43347	0.00593246
			155.269	1.14063	0.000845934		54.3548	0.433429	0.00601115
			155.264	1.14073	0.0011053		54.3471	0.433387	0.00597196
			155.258	1.14027	0.0010397		54.3395	0.433346	0.0058944
			155.253	1.13972	0.00125445		54.332	0.433304	0.00593314
			155.247	1.13881	0.00142144		54.3243	0.433261	0.00593332
			155.242	1.13796	0.00115926		54.3166	0.433216	0.00585633
			155.236	1.13765	0.00128829		54.309	0.43317	0.00589364
			155.231	1.13743	0.00169088		54.3013	0.433124	0.00593089
			155.225	1.13756	0.00168264		54.2935	0.433076	0.00592937
			155.22	1.13769	0.00152423		54.2859	0.433028	0.00592731
			155.214	1.13778	0.0011621		54.2782	0.43298	0.005886
			155.208	1.13781	0.00140028		54.2706	0.43293	0.00588337
			155.203	1.13739	0.00198029		54.2629	0.432882	0.00584339
			155.197	1.13709	0.00181483		54.2552	0.432837	0.005842
			155.191	1.1375	0.00104199		54.2475	0.432791	0.00591768
			155.186	1.13738			54.2397	0.432746	0.00591681
			155.181	1.13433			54.232	0.432701	0.00580283
			155.175	1.13186	0.000464209		54.2244	0.432655	0.00573009
			155.169	1.13275	0.00107108		54.2167	0.432608	0.00576704
			155.164	1.13433	0.00130753		54.2088	0.432562	0.00584285
			155.158	1.13897	0.00131041		54.2009	0.432516	0.00584518
			155.153	1.14284	0.000519339		54.1931	0.432471	0.00577241
			155.147	1.14192			54.1854	0.432427	0.00581163
			155.142	1.14063	0.000190693		54.1776	0.432382	0.00588954
			155.136	1.13822	0.000499949		54.1697	0.432338	0.00581689
			155.13	1.13628	0.00063838		54.162	0.432294	0.00578302
			155.124	1.13692	0.000947751		54.1543	0.432251	0.00578587
			155.119	1.13762	0.00123618		54.1464	0.43221	0.00582606
			155.113	1.13821	0.00118959		54.1386	0.432168	0.00590388
			155.108	1.13859	0.000625696		54.1307	0.432125	0.00583085
			155.102	1.13812	0.000495132		54.123	0.432083	0.00579713
			155.097	1.13737	0.00110225		54.1153	0.43204	0.00583698
			155.091	1.13528	0.0013802		54.1074	0.431998	0.00580148
			155.085	1.13359	0.00138216		54.0996	0.431957	0.00580339
			155.08	1.13415	0.00124357		54.0918	0.431913	0.00580584
			155.074	1.13521	0.00131458		54.0839	0.431869	0.00577125
			155.068	1.13837	0.00179436		54.0761	0.431824	0.00577348
			155.063	1.14094	0.00187781		54.0682	0.431778	0.00577549
			155.057	1.14012	0.0015054		54.0603	0.431731	0.00585194
			155.051	1.13894	0.00158238		54.0524	0.431684	0.0058553
			155.046	1.13633	0.00215912		54.0445	0.431637	0.0058211
			155.04	1.13411	0.00298382		54.0368	0.43159	0.00582367
			155.035	1.13397	0.00337647		54.0289	0.431544	0.00582632
			155.029	1.1338	0.00360494		54.0211	0.431497	0.00579219
			155.023	1.13298	0.00444205		54.0132	0.431451	0.00579482
			155.018	1.13241	0.00384576		54.0054	0.431405	0.00579762
			155.012	1.13343	0.00277846		53.9974	0.431359	0.00580088
			155.006	1.13455	0.00275443		53.9896	0.431312	0.00591571
			155.001	1.1359	0.00251528		53.9816	0.431266	0.00584237
			154.995	1.13702	0.00228595		53.9738	0.43122	0.00580804
			154.99	1.13691	0.00257774		53.9661	0.431175	0.00581102
			154.984	1.13671	0.0032821		53.9581	0.431131	0.00577658
			154.979	1.13608	0.00324833		53.9503	0.431087	0.00581554
			154.973	1.13529	0.00184847		53.9423	0.431044	0.00585585
			154.967	1.13362	0.000639521		53.9344	0.431	0.00582204
			154.962	1.13238	0.000150465		53.9265	0.430957	0.00575245
			154.956	1.13361	0.00031793		53.9187	0.430912	0.00571957
			154.95	1.13474	0.000721185		53.9107	0.430866	0.00579475
			154.945	1.13511	0.00159423		53.9027	0.43082	0.00587282
			154.939	1.13527	0.00266655		53.8946	0.430774	0.00580321
			154.933	1.13425	0.00369719		53.8868	0.430727	0.00577064
			154.928	1.13346	0.00352873		53.8789	0.430679	0.00577439
			154.922	1.13419	0.00310793		53.8709	0.430631	0.00581485
			154.917	1.13476	0.00287		53.8629	0.430583	0.00581971
			154.911	1.13419	0.00215796		53.8549	0.430534	0.00578772
			154.905	1.13371	0.00147039		53.847	0.430487	0.00575539
			154.9	1.13403	0.00100992		53.839	0.430438	0.00572357
			154.894	1.13415	0.00159864		53.831	0.430391	0.00569231
			154.889	1.13293	0.00246826		53.8229	0.430345	0.00573185
			154.883	1.13167	0.00242461		53.8148	0.430297	0.005771
			154.877	1.13041	0.00236226		53.8066	0.430251	0.00581006
			154.871	1.12973	0.00248807		53.7986	0.430204	0.00581418
			154.865	1.1321	0.00299957		53.7905	0.430157	0.00578243
			154.86	1.13422	0.00360109		53.7826	0.430112	0.00586011
			154.854	1.1345	0.00356599		53.7745	0.430067	0.00582913
			154.848	1.13486	0.00349306		53.7665	0.430021	0.0057626
			154.843	1.13591	0.00283501		53.7586	0.429975	0.0058397
			154.837	1.13631	0.00218005		53.7505	0.429929	0.00584549
			154.832	1.13301	0.00190307		53.7424	0.429884	0.00581618
			154.826	1.13011	0.0018759		53.7345	0.429838	0.00582317
			154.821	1.12969	0.00199081		53.7264	0.429793	0.00579384
			154.815	1.12976	0.00191109		53.7184	0.429748	0.00580009
			154.809	1.13202	0.0019117		53.7103	0.429703	0.00580652
			154.804	1.13361	0.00213119		53.7022	0.429658	0.00581346
			154.798	1.13128	0.0025087		53.6941	0.429613	0.00578495
			154.792	1.12945	0.00286915		53.686	0.429566	0.00579236
			154.787	1.13088	0.00253314		53.6779	0.42952	0.00583552
			154.781	1.13191	0.00193673		53.6697	0.429474	0.00580759
			154.775	1.13005	0.00175028		53.6616	0.429427	0.00581513
			154.769	1.12874	0.00191984		53.6535	0.429381	0.00585751
			154.764	1.13086	0.00160333		53.6453	0.429333	0.00590076
			154.758	1.13311	0.00119157		53.6372	0.429286	0.00590736
			154.752	1.13525	0.00135411		53.6291	0.429236	0.00584026
			154.746	1.13684	0.00178677		53.6211	0.429188	0.00581061
			154.741	1.13542	0.00231239		53.613	0.429138	0.00578139
			154.735	1.134	0.00277206		53.6048	0.429089	0.0058585
			154.729	1.13281	0.00360112		53.5966	0.42904	0.00586477
			154.724	1.13195	0.0037883		53.5883	0.428992	0.0058342
			154.718	1.13296	0.00331719		53.5803	0.428943	0.00583979
			154.713	1.13407	0.00319869		53.572	0.428893	0.00581037
			154.707	1.13542	0.00386601		53.5639	0.428844	0.00581617
			154.701	1.13638	0.00455017		53.5556	0.428794	0.00578639
			154.695	1.13517	0.00465069		53.5474	0.428743	0.00579167
			154.69	1.13399	0.00417047		53.5391	0.428694	0.00586761
			154.684	1.13335	0.00392967		53.5308	0.428646	0.00587286
			154.679	1.13275	0.00388563		53.5225	0.428597	0.00580754
			154.673	1.13235	0.00372805		53.5144	0.428547	0.00581237
			154.667	1.13244	0.0044597		53.5061	0.428499	0.00585212
			154.662	1.13533	0.00476376		53.4978	0.42845	0.00585606
			154.656	1.1381	0.00404989		53.4895	0.428402	0.0058597
			154.65	1.1397	0.00324155		53.4813	0.428355	0.00582831
			154.644	1.14062	0.00272525		53.473	0.428309	0.0058325
			154.639	1.1378	0.00264823		53.4648	0.428261	0.0058727
			154.633	1.13556	0.00301228		53.4564	0.428214	0.00584389
			154.627	1.13696	0.00339503		53.4482	0.428166	0.00585137
			154.621	1.13786	0.00352735		53.4399	0.428119	0.00589359
			154.615	1.1354	0.00357249		53.4316	0.42807	0.00597251
			154.61	1.13321	0.00235739		53.4233	0.428021	0.00597885
			154.604	1.13289	0.00117759		53.4151	0.427973	0.0059132
			154.598	1.13255	0.000800718		53.407	0.427924	0.0059206
			154.592	1.1318	0.000465741		53.3988	0.427874	0.00589202
			154.586	1.13134	0.000406751		53.3905	0.427826	0.00582894
			154.58	1.13249	0.00078281		53.3823	0.427775	0.00583473
			154.575	1.13336	0.00131497		53.3739	0.427726	0.00587559
			154.569	1.13244	0.00182153		53.3655	0.427676	0.00591789
			154.563	1.13169	0.00215018		53.3571	0.427626	0.00592402
			154.557	1.13208	0.00297573		53.3488	0.427575	0.00593013
			154.552	1.13242	0.00410467		53.3405	0.427524	0.00593672
			154.546	1.1323	0.00396181		53.3322	0.427474	0.00587214
			154.54	1.13266	0.0038217		53.3239	0.427425	0.00580867
			154.535	1.13576	0.00377826		53.3156	0.427374	0.0058482
			154.529	1.1384	0.00380725		53.3071	0.427326	0.00588738
			154.523	1.13792	0.00392963		53.2986	0.427276	0.00589122
			154.517	1.13726	0.00352381		53.2902	0.427228	0.00593044
			154.511	1.13609	0.00293226		53.2818	0.42718	0.00596967
			154.505	1.13457	0.00226068		53.2734	0.427134	0.00597164
			154.499	1.13122	0.00142873		53.2651	0.427086	0.00597296
			154.493	1.12862	0.000828268		53.2568	0.427039	0.0059387
			154.487	1.13037	0.000542523		53.2485	0.426991	0.00590478
			154.482	1.13188	0.000506512		53.2402	0.426942	0.00594092
			154.476	1.13133	0.00102743		53.2318	0.426894	0.00590655
			154.47	1.13128	0.00162927		53.2234	0.426842	0.00587338
			154.464	1.13442	0.00173531		53.2151	0.426793	0.00591067
			154.458	1.13687	0.00158614		53.2066	0.426743	0.00591412
			154.452	1.13488	0.00179322		53.1982	0.426691	0.00588339
			154.446	1.13343	0.0025143		53.1898	0.426641	0.00585304
			154.44	1.13551	0.00275199		53.1814	0.42659	0.00589223
			154.434	1.13776	0.00284157		53.1729	0.426537	0.00593219
			154.429	1.14024	0.00311051		53.1644	0.426486	0.00593768
			154.423	1.142	0.00238868		53.156	0.426434	0.00590777
			154.417	1.13962	0.00155205		53.1476	0.426382	0.00584414
			154.412	1.13729	0.00146349		53.1392	0.426331	0.00584991
			154.406	1.13581	0.00139243		53.1307	0.42628	0.00589013
			154.4	1.13471	0.00128227		53.1221	0.426229	0.0059317
			154.394	1.13565	0.00159145		53.1136	0.426179	0.00593899
			154.389	1.13633	0.00191815		53.1051	0.426128	0.00594652
			154.383	1.13534	0.00205987		53.0967	0.426076	0.00591897
			154.378	1.13446	0.00164349		53.0882	0.426024	0.00592687
			154.372	1.13459	0.000848034		53.0798	0.425971	0.00593466
			154.366	1.13446	0.000537906		53.0712	0.425919	0.00587245
			154.361	1.13275	0.000945512		53.0628	0.425867	0.00587971
			154.355	1.13189	0.00138898		53.0542	0.425814	0.0059559
			154.349	1.1359	0.00146604		53.0456	0.425761	0.00599679
			154.343	1.13966	0.00155255		53.037	0.425708	0.0060019
			154.338	1.14107	0.00136264		53.0286	0.425654	0.00600645
			154.332	1.14165	0.000884479		53.0201	0.4256	0.00590612
			154.326	1.13793	0.000511264		53.0117	0.425547	0.00591055
			154.321	1.13489	1.03986e-05		53.0032	0.425493	0.00591499
			154.315	1.13608	0.000209066		52.9945	0.42544	0.00588467
			154.309	1.13703	0.00161934		52.986	0.425388	0.00592253
			154.304	1.13607	0.00284787		52.9773	0.425336	0.00596028
			154.298	1.13563	0.00269679		52.9687	0.425283	0.00592871
			154.292	1.13811	0.00190206		52.9601	0.425232	0.00589776
			154.286	1.13998	0.000861574		52.9516	0.425181	0.00596928
			154.281	1.13801	0.000459469		52.9429	0.425133	0.00590277
			154.275	1.13599	0.00128752		52.9343	0.425081	0.00593925
			154.269	1.13399	0.00236332		52.9258	0.425032	0.00601063
			154.263	1.13243	0.00268176		52.917	0.424981	0.00597713
			154.257	1.13342	0.00294351		52.9086	0.424931	0.00594473
			154.252	1.13407	0.00319412		52.9	0.424881	0.0059475
			154.246	1.13248	0.00301964		52.8915	0.424829	0.00598573
			154.24	1.13128	0.0025991		52.8828	0.424778	0.00588629
			154.234	1.13254	0.00199472		52.8743	0.424729	0.00589048
			154.228	1.13356	0.00134531		52.8657	0.424678	0.00592915
			154.223	1.13284	0.000266946		52.8569	0.424626	0.00593304
			154.217	1.13221			52.8483	0.424577	0.00600616
			154.211	1.13227			52.8396	0.424526	0.00600995
			154.205	1.13245	0.00151943		52.831	0.424478	0.00594405
			154.199	1.13324	0.00309423		52.8225	0.424429	0.00598152
			154.194	1.13367	0.00320544		52.8139	0.424381	0.0060193
			154.188	1.13218	0.00288601		52.8052	0.424332	0.00588433
			154.182	1.1308	0.00349805		52.7967	0.424284	0.00582058
			154.176	1.13012	0.00421305		52.7881	0.424235	0.00589055
			154.17	1.13015	0.00442779		52.7792	0.424186	0.00589392
			154.164	1.13421	0.00420294		52.7704	0.424136	0.00593146
			154.158	1.13798	0.00386289		52.7617	0.424086	0.00597055
			154.152	1.13931	0.00322905		52.7529	0.424035	0.00590768
			154.146	1.14024	0.00244611		52.7443	0.423985	0.00591281
			154.141	1.13922	0.00195606		52.7356	0.423934	0.00598667
			154.135	1.13815	0.00195473		52.7268	0.423883	0.00599169
			154.129	1.13691	0.00222463		52.7181	0.423831	0.00592724
			154.123	1.13567	0.00261281		52.7095	0.423777	0.00593117
			154.117	1.13444	0.00269738		52.7008	0.423723	0.00593525
			154.111	1.13339	0.00253588		52.692	0.423669	0.00593862
			154.105	1.1334	0.00312391		52.6833	0.423615	0.0059407
			154.1	1.1332	0.00374703		52.6745	0.42356	0.00594229
			154.094	1.13186	0.00397465		52.6658	0.423506	0.0059783
			154.088	1.131	0.0045175		52.657	0.423452	0.00598006
			154.082	1.13299	0.00453654		52.6483	0.423399	0.00594698
			154.076	1.13483	0.00460819		52.6396	0.423347	0.00594769
			154.071	1.13528	0.00440787		52.6309	0.423295	0.00594875
			154.065	1.13546	0.00386613		52.6221	0.423243	0.00591718
			154.059	1.1342	0.00332906		52.6134	0.423193	0.00588615
			154.053	1.13301	0.00220404		52.6046	0.423144	0.00592171
			154.047	1.13239	0.00143347		52.5958	0.423096	0.00589059
			154.042	1.13197	0.00138705		52.5869	0.423048	0.00586005
			154.036	1.13271	0.00178351		52.5782	0.423001	0.00596249
			154.03	1.13348	0.00246791		52.5692	0.422954	0.00596384
			154.024	1.13425	0.00269808		52.5604	0.422907	0.00583235
			154.018	1.13503	0.00242154		52.5517	0.422858	0.00583408
			154.013	1.13588	0.00160769		52.5429	0.422809	0.0059358
			154.007	1.13636	0.00106458		52.5338	0.422762	0.0059048
			154.001	1.13475	0.00133797		52.525	0.422712	0.00590706
			153.995	1.13333	0.0017343		52.5162	0.422663	0.00597715
			153.989	1.13325	0.00172033		52.5073	0.422613	0.0059458
			153.984	1.13301	0.00121152		52.4985	0.422562	0.00588272
			153.978	1.13181	0.00113878		52.4898	0.422512	0.00592034
			153.972	1.13141	0.00205616		52.4809	0.422458	0.00589126
			153.966	1.13582	0.00327382		52.472	0.422405	0.00583
			153.96	1.13943	0.00394315		52.4632	0.42235	0.0059329
			153.954	1.13772	0.00428199		52.4542	0.422296	0.00597106
			153.948	1.13597	0.00485655		52.4452	0.422243	0.00587574
			153.942	1.13447	0.00565224		52.4365	0.422187	0.00594678
			153.937	1.13319	0.00531145		52.4276	0.422131	0.00598502
			153.931	1.1333	0.00425527		52.4186	0.422076	0.00592215
			153.925	1.13363	0.00376005		52.4099	0.422023	0.00599356
			153.918	1.13496	0.00381239		52.401	0.421968	0.00599703
			153.912	1.13623	0.00363475		52.3921	0.421914	0.00599985
			153.907	1.13713	0.00248136		52.3834	0.421862	0.00607156
			153.901	1.1376	0.00207097		52.3745	0.421809	0.00597174
			153.895	1.13551	0.00272999		52.3658	0.421756	0.00594113
			153.889	1.13373	0.00372836		52.3571	0.421703	0.0059773
			153.883	1.1339	0.00432426		52.3481	0.421648	0.00594647
			153.877	1.13421	0.00456083		52.3393	0.421595	0.00585078
			153.871	1.13506	0.00453344		52.3304	0.421542	0.00585357
			153.865	1.13615	0.00394227		52.3215	0.421489	0.00588806
			153.86	1.13867	0.00285698		52.3123	0.421437	0.00585718
			153.854	1.14056	0.00261478		52.3034	0.421386	0.00592478
			153.848	1.13829	0.00272702		52.2943	0.421333	0.00592692
			153.842	1.13644	0.00250668		52.2853	0.421281	0.00589716
			153.836	1.13748	0.00215147		52.2764	0.421229	0.00590062
			153.83	1.13822	0.00193889		52.2674	0.421176	0.0059366
			153.824	1.1367	0.00239196		52.2584	0.421123	0.00593998
			153.818	1.13525	0.00284747		52.2494	0.421069	0.00594346
			153.812	1.13449	0.00283722		52.2405	0.421017	0.00594652
			153.806	1.13325	0.00293992		52.2315	0.420961	0.00588314
			153.8	1.12908	0.00378488		52.2226	0.420908	0.00588525
			153.795	1.12567	0.00468305		52.2136	0.420853	0.00588739
			153.789	1.12689	0.00457707		52.2045	0.420798	0.0058572
			153.783	1.12853	0.00389615		52.1955	0.420745	0.00589095
			153.777	1.13212	0.00263491		52.1864	0.420692	0.00589206
			153.771	1.13526	0.00109676		52.1773	0.420636	0.00589363
			153.765	1.13544	0.000357125		52.1683	0.420583	0.00589512
			153.759	1.13566	0.00101908		52.1592	0.420528	0.00589678
			153.753	1.13628	0.00200654		52.1502	0.420474	0.00593112
			153.747	1.13653	0.00234509		52.1411	0.420421	0.00590009
			153.741	1.13456	0.00222504		52.1321	0.420366	0.00583779
			153.735	1.13262	0.00269264		52.1231	0.420314	0.00583993
			153.729	1.13089	0.00373182		52.114	0.42026	0.0058425
			153.723	1.12937	0.00453237		52.1048	0.420208	0.00584501
			153.718	1.12907	0.00411349		52.0957	0.420156	0.00587934
			153.712	1.12903	0.00301331		52.0865	0.420105	0.00585012
			153.706	1.13024	0.00220089		52.0774	0.420056	0.00582172
			153.7	1.13147	0.00146159		52.0683	0.420005	0.00585618
			153.694	1.13269	0.000692671		52.0591	0.419955	0.00585835
			153.688	1.13374	0.000608906		52.0499	0.419904	0.00586054
			153.682	1.13372	0.00133267		52.0408	0.419851	0.00586279
			153.676	1.13366	0.00145293		52.0316	0.419798	0.00583299
			153.67	1.13347	0.000855163		52.0225	0.419746	0.00583515
			153.664	1.13312	0.000799295		52.0133	0.419694	0.00583791
			153.658	1.13179	0.00171008		52.0041	0.41964	0.00584127
			153.652	1.13027	0.00279904		51.9949	0.419584	0.00587663
			153.646	1.12769	0.00309319		51.9857	0.419528	0.00591221
			153.64	1.12568	0.00316952		51.9765	0.419472	0.00588299
			153.635	1.12695	0.00315674		51.9674	0.419415	0.00585413
			153.629	1.12845	0.00285197		51.9583	0.419359	0.00588977
			153.623	1.13109	0.00297752		51.9491	0.419302	0.00589318
			153.617	1.13357	0.00376357		51.9399	0.419246	0.00589636
			153.612	1.13488	0.0041557		51.9308	0.419188	0.00589931
			153.606	1.13589	0.00370664		51.9216	0.419131	0.0059025
			153.6	1.13503	0.00325413		51.9125	0.419072	0.00590514
			153.594	1.13415	0.00332437		51.9033	0.419017	0.0058751
			153.588	1.13322	0.00375478		51.8942	0.418962	0.00590897
			153.582	1.13221	0.00333096		51.885	0.418905	0.00591018
			153.576	1.13074	0.00233788		51.8758	0.41885	0.00587973
			153.57	1.12922	0.0018202		51.8667	0.418795	0.00581863
			153.564	1.12736	0.00199813		51.8575	0.41874	0.00582073
			153.557	1.12602	0.00288813		51.8483	0.418686	0.00591772
			153.552	1.1277	0.00356923		51.8389	0.418631	0.00591873
			153.546	1.12914	0.00324726		51.8297	0.418577	0.00585524
			153.539	1.12874	0.00325661		51.8206	0.418524	0.00582422
			153.533	1.12864	0.00286991		51.8114	0.41847	0.00585612
			153.527	1.13057	0.0022146		51.8021	0.418417	0.00585706
			153.521	1.13231	0.00193508		51.7928	0.418362	0.00579563
			153.515	1.13267	0.0020351		51.7836	0.418309	0.00576576
			153.509	1.13292	0.00247396		51.7743	0.418253	0.00579756
			153.503	1.13253	0.00258346		51.7649	0.418198	0.00586051
			153.497	1.13205	0.0029077		51.7555	0.418143	0.00586088
			153.491	1.13102	0.00360946		51.7462	0.418088	0.00586237
			153.485	1.13017	0.00350728		51.737	0.418033	0.00586449
			153.479	1.13049	0.00301033		51.7277	0.417979	0.00586625
			153.473	1.1308	0.00309994		51.7185	0.417926	0.00589953
			153.467	1.13088	0.00342631		51.7092	0.417873	0.00583762
			153.461	1.13102	0.00294042		51.7	0.417819	0.0058088
			153.455	1.13151	0.00209832		51.6908	0.417767	0.00584299
			153.449	1.13191	0.0023017		51.6814	0.417713	0.00584547
			153.443	1.13181	0.00258326		51.6721	0.417657	0.0058482
			153.436	1.1318	0.00269352		51.6628	0.417603	0.0058507
			153.431	1.13226	0.00313735		51.6535	0.417548	0.00585248
			153.425	1.13203	0.00358959		51.6442	0.417493	0.00582323
			153.419	1.12752	0.00434421		51.6349	0.417438	0.00585661
			153.413	1.12404	0.00501856		51.6256	0.417382	0.00589059
			153.407	1.12684	0.00513792		51.6162	0.417326	0.00589289
			153.401	1.12976	0.00457593		51.607	0.417271	0.00586298
			153.395	1.13281	0.0037144		51.5977	0.417217	0.00580233
			153.389	1.13529	0.00238661		51.5885	0.417165	0.00580353
			153.382	1.13421	0.00168301		51.5791	0.41711	0.0057735
			153.376	1.13303	0.00166848		51.5697	0.417057	0.00580545
			153.37	1.13164	0.00165336		51.5603	0.417002	0.00583754
			153.364	1.13062	0.00221824		51.5508	0.416946	0.00580735
			153.358	1.13181	0.00327635		51.5415	0.416889	0.00580857
			153.352	1.13305	0.00389486		51.5321	0.416833	0.0058099
			153.346	1.1343	0.00373831		51.5227	0.416776	0.0058121
			153.34	1.13567	0.00300123		51.5133	0.416718	0.00578443
			153.334	1.13785	0.00237452		51.5039	0.416661	0.0058182
			153.328	1.13915	0.00230021		51.4945	0.416606	0.00588347
			153.322	1.135	0.00277782		51.485	0.416549	0.00585464
			153.316	1.1316	0.0037031		51.4757	0.416495	0.00585695
			153.31	1.13292	0.0039327		51.4664	0.416443	0.00579718
			153.303	1.13436	0.00392778		51.457	0.41639	0.00573783
			153.297	1.13613	0.00413654		51.4477	0.416338	0.00573955
			153.291	1.13785	0.00346084		51.4381	0.416285	0.00574233
			153.285	1.13916	0.00259658		51.4286	0.416234	0.00580546
			153.279	1.13963	0.00238932		51.419	0.416182	0.00577751
			153.273	1.13499	0.00205502		51.4095	0.41613	0.00578061
			153.266	1.13139	0.00195663		51.4001	0.416078	0.00575244
			153.26	1.13405	0.00287544		51.3905	0.416024	0.00572499
			153.254	1.1361	0.00404145		51.3811	0.415971	0.0057284
			153.248	1.134	0.00465646		51.3714	0.415917	0.00576098
			153.242	1.13199	0.00454548		51.3619	0.415863	0.0058245
			153.236	1.13072	0.00405966		51.3522	0.41581	0.00576625
			153.229	1.12958	0.00412804		51.3428	0.415755	0.00579956
			153.223	1.12904	0.0042723		51.3333	0.415702	0.00586445
			153.217	1.12861	0.00392605		51.3237	0.415647	0.00586787
			153.211	1.12876	0.00432676		51.3143	0.415592	0.00584014
			153.206	1.12906	0.00439013		51.3049	0.415538	0.00584262
			153.199	1.13042	0.00433823		51.2955	0.415482	0.00581352
			153.193	1.13174	0.00470141		51.286	0.415425	0.00578464
			153.188	1.13288	0.00392107		51.2766	0.415368	0.00578639
			153.182	1.13354	0.00331102		51.267	0.41531	0.00578735
			153.175	1.13121	0.00423143		51.2575	0.415251	0.00584904
			153.17	1.12962	0.005051		51.2479	0.415193	0.00578818
			153.164	1.1329	0.00404908		51.2384	0.415136	0.00572783
			153.157	1.13571	0.00369403		51.229	0.415077	0.00575677
			153.151	1.13502	0.00358183		51.2193	0.415021	0.00578623
			153.145	1.13419	0.00268789		51.2097	0.414966	0.00578552
			153.139	1.13278	0.00208081		51.2001	0.414911	0.00575466
			153.133	1.13176	0.00251042		51.1906	0.414856	0.00575441
			153.127	1.13306	0.00291304		51.181	0.414801	0.00578406
			153.121	1.13412	0.00266631		51.1714	0.414747	0.00578315
			153.115	1.13367	0.00277837		51.1618	0.414692	0.00578253
			153.109	1.13375	0.00321479		51.1523	0.414639	0.00575283
			153.102	1.1372	0.00355108		51.1427	0.414585	0.00572471
			153.096	1.13985	0.00333946		51.1332	0.414532	0.00572622
			153.09	1.13738	0.00293123		51.1235	0.414478	0.00572753
			153.084	1.13479	0.00328401		51.1139	0.414425	0.0057592
			153.078	1.13159	0.00345903		51.1042	0.414373	0.0057613
			153.072	1.12928	0.00355325		51.0946	0.414319	0.00576387
			153.066	1.13238	0.00413084		51.085	0.414265	0.00579683
			153.06	1.13495	0.00420201		51.0754	0.414212	0.00576905
			153.053	1.13382	0.00385059		51.0658	0.414159	0.00574244
			153.047	1.13277	0.00345434		51.0563	0.414104	0.00574613
			153.041	1.13252	0.00313996		51.0466	0.414049	0.00571886
			153.035	1.13197	0.00325781		51.037	0.413992	0.00572136
			153.029	1.12965	0.00349109		51.0273	0.413937	0.00572382
			153.022	1.12782	0.00385292		51.0176	0.41388	0.00575594
			153.016	1.129	0.00401329		51.0079	0.413822	0.00575869
			153.01	1.13032	0.00400354		50.9982	0.413765	0.00573157
			153.004	1.13228	0.00380082		50.9886	0.413707	0.00576371
			152.998	1.13395	0.00260453		50.9789	0.41365	0.00573606
			152.991	1.13372	0.00211635		50.9692	0.413593	0.00570861
			152.985	1.13316	0.0026496		50.9596	0.413537	0.00574015
			152.979	1.13064	0.00331956		50.9498	0.413481	0.0057127
			152.973	1.12822	0.00380747		50.9401	0.413425	0.00571454
			152.966	1.12644	0.00442462		50.9304	0.413368	0.0057167
			152.96	1.12466	0.00524819		50.9206	0.413311	0.00568973
			152.954	1.12275	0.00472989		50.9109	0.413256	0.00575042
			152.947	1.12127	0.00404932		50.9011	0.4132	0.005723
			152.941	1.12247	0.00384709		50.8913	0.413144	0.00566719
			152.935	1.12347	0.00359489		50.8817	0.413087	0.00569765
			152.929	1.12307	0.003668		50.8718	0.41303	0.00569817
			152.923	1.12289	0.0042959		50.862	0.412973	0.00572762
			152.917	1.12424	0.0042727		50.8522	0.412918	0.0057278
			152.91	1.12559	0.00413846		50.8424	0.412865	0.00569867
			152.904	1.12668	0.00438616		50.8327	0.412811	0.00569914
			152.898	1.12746	0.00408687		50.8229	0.412756	0.00570042
			152.892	1.12637	0.00394335		50.8131	0.412702	0.00573149
			152.886	1.12545	0.00416571		50.8033	0.412649	0.00573296
			152.879	1.12569	0.00504873		50.7935	0.412596	0.00570486
			152.873	1.12588	0.00647853		50.7838	0.41254	0.00570597
			152.867	1.12592	0.00726973		50.774	0.412485	0.00570777
			152.861	1.12601	0.00695207		50.7642	0.412431	0.00568131
			152.854	1.12632	0.00649624		50.7544	0.412375	0.00568411
			152.848	1.12672	0.00584091		50.7446	0.412319	0.00568771
			152.842	1.12773	0.00477614		50.7347	0.412263	0.0056914
			152.836	1.12838	0.00439546		50.7249	0.412208	0.00572451
			152.83	1.12675	0.00434258		50.715	0.412153	0.00572895
			152.824	1.12538	0.00419711		50.7052	0.412098	0.00570393
			152.817	1.12575	0.00464438		50.6954	0.412041	0.00573625
			152.811	1.12641	0.00530336		50.6856	0.411986	0.00571002
			152.805	1.12882	0.00505376		50.6757	0.411931	0.005655
			152.799	1.13112	0.00454926		50.666	0.411875	0.00571431
			152.793	1.13261	0.00378288		50.656	0.411821	0.00571641
			152.786	1.13334	0.00373465		50.6461	0.411765	0.005661
			152.78	1.12918	0.00458446		50.6363	0.41171	0.00569179
			152.774	1.12588	0.00474578		50.6264	0.411655	0.00572209
			152.767	1.12803	0.00499343		50.6164	0.4116	0.00569399
			152.761	1.12984	0.0056179		50.6066	0.411546	0.005666
			152.755	1.12925	0.00548113		50.5967	0.41149	0.00569529
			152.749	1.12851	0.00442031		50.5868	0.411435	0.00572538
			152.743	1.12695	0.00305039		50.5768	0.411378	0.00575556
			152.737	1.12563	0.00244008		50.567	0.411323	0.00578601
			152.73	1.12587	0.00289036		50.5571	0.411267	0.00569962
			152.724	1.12621	0.00387446		50.5474	0.411211	0.00567288
			152.718	1.12732	0.00462209		50.5376	0.411156	0.00576136
			152.712	1.12838	0.00512072		50.5276	0.411099	0.00567584
			152.706	1.129	0.00496545		50.5177	0.411042	0.00559353
			152.7	1.1295	0.00415685		50.508	0.410984	0.0056801
			152.694	1.12929	0.00348232		50.4978	0.410926	0.00568234
			152.688	1.12887	0.00315122		50.4878	0.410868	0.00565568
			152.681	1.127	0.00346534		50.4779	0.410811	0.00565719
			152.675	1.1252	0.00427385		50.4679	0.410753	0.00563118
			152.669	1.12397	0.00483979		50.4579	0.410694	0.00566211
			152.663	1.12331	0.00554109		50.4479	0.410637	0.00572225
			152.657	1.12623	0.00574152		50.4378	0.410579	0.00569683
			152.651	1.12865	0.00438463		50.4279	0.410521	0.00567228
			152.644	1.12782	0.00344631		50.418	0.410463	0.00570422
			152.638	1.12659	0.0035968		50.408	0.410405	0.00567882
			152.632	1.12285	0.00404003		50.398	0.410349	0.00562653
			152.626	1.11999	0.00458608		50.3881	0.410292	0.00563036
			152.62	1.12264	0.00412551		50.378	0.410235	0.0056614
			152.613	1.12531	0.00372937		50.3679	0.410179	0.00566409
			152.607	1.12765	0.00397381		50.3578	0.41012	0.00566692
			152.601	1.12972	0.00372214		50.3478	0.410064	0.00566871
			152.594	1.13011	0.00398297		50.3377	0.410008	0.00566973
			152.588	1.12982	0.00477934		50.3277	0.409951	0.00569881
			152.582	1.12538	0.00455394		50.3176	0.409895	0.00569881
			152.575	1.12189	0.00432613		50.3076	0.409839	0.00569948
			152.569	1.12414	0.00389963		50.2976	0.409783	0.00570038
			152.562	1.12647	0.00339104		50.2876	0.409727	0.00567155
			152.556	1.12894	0.00309703		50.2776	0.409671	0.00567042
			152.55	1.13103	0.00259669		50.2676	0.409614	0.00569772
			152.544	1.13068	0.00249413		50.2575	0.409559	0.00566841
			152.537	1.13005	0.00347736		50.2475	0.409502	0.00563926
			152.531	1.12735	0.00496218		50.2375	0.409445	0.00558258
			152.525	1.1251	0.00510676		50.2274	0.409387	0.00560949
			152.518	1.12579	0.00500278		50.2173	0.40933	0.00569316
			152.512	1.12659	0.00499215		50.207	0.409272	0.00566452
			152.506	1.12803	0.00478834		50.197	0.409214	0.0056936
			152.5	1.12918	0.00426344		50.187	0.409157	0.0056952
			152.493	1.12849	0.00413195		50.1769	0.409098	0.00564146
			152.487	1.12781	0.00463234		50.167	0.409039	0.00567234
			152.481	1.12728	0.00443689		50.1569	0.408981	0.00564699
			152.474	1.12718	0.00442325		50.1468	0.408922	0.00562226
			152.468	1.12968	0.00476406		50.1368	0.408863	0.00565261
			152.462	1.13186	0.00478224		50.1266	0.408804	0.00565496
			152.456	1.13176	0.00450383		50.1165	0.408747	0.00560279
			152.449	1.1315	0.00464786		50.1064	0.408689	0.00566181
			152.443	1.13008	0.00453743		50.0963	0.408632	0.00569331
			152.436	1.1283	0.00430697		50.086	0.408575	0.00563978
			152.43	1.12403	0.00426965		50.0761	0.408519	0.00567014
			152.423	1.12054	0.00426192		50.0659	0.408462	0.00564493
			152.417	1.12172	0.00446694		50.0558	0.408405	0.00564745
			152.411	1.1231	0.00434642		50.0457	0.408346	0.00564974
			152.404	1.12554	0.0047583		50.0355	0.408289	0.00559602
			152.398	1.12774	0.0044982		50.0254	0.408231	0.00559726
			152.392	1.12874	0.00348556		50.0152	0.408173	0.00562576
			152.386	1.12932	0.00341511		50.0049	0.408114	0.00562638
			152.379	1.12704	0.00424778		49.9947	0.408055	0.00562612
			152.373	1.12541	0.00518577		49.9845	0.407996	0.00559803
			152.367	1.12809	0.00498112		49.9743	0.407938	0.00562542
			152.36	1.13021	0.00529111		49.9641	0.407879	0.0056528
			152.354	1.12821	0.00573805		49.9538	0.407819	0.00562467
			152.348	1.12624	0.00437132		49.9437	0.40776	0.00556958
			152.341	1.12468	0.00364792		49.9335	0.407701	0.00556843
			152.335	1.12353	0.00376207		49.9233	0.407643	0.00559491
			152.328	1.12507	0.0039785		49.9129	0.407585	0.00562188
			152.322	1.12657	0.00413368		49.9027	0.407526	0.00564891
			152.315	1.12801	0.00437475		49.8924	0.407467	0.00559385
			152.309	1.12892	0.00457919		49.8823	0.407408	0.00559327
			152.302	1.12644	0.00468671		49.8721	0.407349	0.00561996
			152.296	1.12438	0.005279		49.8618	0.407292	0.0056191
			152.29	1.12517	0.00508905		49.8516	0.407235	0.00559135
			152.283	1.12564	0.0051862		49.8414	0.407176	0.0055917
			152.277	1.12393	0.00519563		49.8312	0.40712	0.00561895
			152.27	1.12247	0.0051771		49.8209	0.407062	0.00561918
			152.264	1.1225	0.00570355		49.8107	0.407005	0.00564725
			152.258	1.12282	0.00558652		49.8005	0.406946	0.00561988
			152.251	1.12489	0.00601298		49.7903	0.40689	0.00559271
			152.245	1.12686	0.00635826		49.7802	0.406835	0.00559337
			152.239	1.12835	0.00526118		49.7699	0.406779	0.00551401
			152.232	1.12932	0.00508443		49.7597	0.406722	0.0055155
			152.226	1.12678	0.00521724		49.7494	0.406666	0.00554402
			152.219	1.12471	0.00527985		49.7389	0.40661	0.00554605
			152.213	1.12549	0.00583756		49.7286	0.406555	0.00557399
			152.207	1.12616	0.00529584		49.7182	0.406499	0.00557488
			152.2	1.12611	0.00458136		49.7079	0.406441	0.00554936
			152.194	1.12588	0.00390498		49.6976	0.406382	0.00557756
			152.188	1.12448	0.00317785		49.6873	0.406324	0.00560565
			152.181	1.12305	0.00346873		49.6769	0.406265	0.00557914
			152.175	1.12121	0.00479373		49.6667	0.406208	0.00555269
			152.169	1.12009	0.00571844		49.6564	0.40615	0.00555278
			152.162	1.12366	0.00635521		49.6461	0.406093	0.00555341
			152.156	1.12691	0.00686362		49.6357	0.406034	0.00555481
			152.15	1.12791	0.00606998		49.6254	0.405975	0.00555545
			152.143	1.1288	0.00543754		49.615	0.405917	0.00555556
			152.137	1.12878	0.00494393		49.6047	0.405859	0.00560979
			152.13	1.12864	0.00472541		49.5943	0.4058	0.00560882
			152.124	1.12765	0.00450806		49.584	0.405743	0.00557985
			152.117	1.12692	0.00464763		49.5738	0.405687	0.00555125
			152.111	1.12771	0.00499445		49.5635	0.40563	0.00552259
			152.104	1.1283	0.00485254		49.5532	0.405574	0.00551982
			152.097	1.12755	0.00522786		49.5428	0.405519	0.00549009
			152.091	1.12693	0.00479108		49.5324	0.405463	0.00551332
			152.084	1.12734	0.00442914		49.522	0.405408	0.00553697
			152.078	1.12755	0.0048691		49.5115	0.405351	0.00548122
			152.072	1.12657	0.00541817		49.5012	0.405295	0.00550573
			152.066	1.12584	0.00645696		49.4908	0.405239	0.00550419
			152.06	1.12677	0.00659832		49.4803	0.405184	0.00550275
			152.053	1.12757	0.00651316		49.47	0.405129	0.00555525
			152.047	1.12733	0.00591792		49.4595	0.405074	0.00547511
			152.04	1.12722	0.00468178		49.4492	0.40502	0.00542248
			152.034	1.12786	0.00345276		49.4389	0.404966	0.00544768
			152.027	1.12793	0.00345208		49.4283	0.40491	0.0054476
			152.021	1.12423	0.00446913		49.4178	0.404854	0.00549973
			152.015	1.12125	0.00465186		49.4073	0.404797	0.0054995
			152.009	1.12272	0.00432035		49.3968	0.40474	0.00547341
			152.002	1.12409	0.00460412		49.3865	0.404682	0.0055533
			151.996	1.12454	0.00494245		49.376	0.404626	0.00547461
			151.989	1.12495	0.00504562		49.3656	0.404566	0.00545012
			151.983	1.12511	0.00481238		49.3554	0.404507	0.00547764
			151.976	1.12515	0.00482205		49.3447	0.404449	0.00540142
			151.97	1.12439	0.0050468		49.3344	0.404391	0.00547989
			151.963	1.12411	0.00468324		49.3238	0.404333	0.00548133
			151.957	1.12692	0.00384381		49.3132	0.404274	0.00545605
			151.95	1.12922	0.00336677		49.3029	0.404216	0.00548147
			151.943	1.1279	0.00426722		49.2923	0.404156	0.00548017
			151.937	1.1266	0.00465109		49.2819	0.404096	0.00545219
			151.93	1.12544	0.00415331		49.2714	0.404038	0.00539806
			151.923	1.12418	0.0042606		49.261	0.40398	0.00544615
			151.917	1.12236	0.00429571		49.2504	0.403922	0.00544251
			151.911	1.12098	0.00365727		49.2398	0.403864	0.0054388
			151.904	1.12239	0.00369359		49.2294	0.403808	0.00543523
			151.898	1.12373	0.00416497		49.2188	0.403751	0.0053562
			151.891	1.12466	0.00464401		49.2084	0.403695	0.0053794
			151.885	1.12569	0.0046166		49.1978	0.40364	0.00542787
			151.878	1.12764	0.00439775		49.1871	0.403585	0.00542472
			151.872	1.129	0.00469881		49.1766	0.40353	0.00544757
			151.866	1.12654	0.00415512		49.1661	0.403475	0.00544435
			151.859	1.12457	0.00383462		49.1556	0.40342	0.00538967
			151.853	1.12557	0.00355386		49.1452	0.403365	0.00536156
			151.846	1.12659	0.00321928		49.1347	0.403312	0.00541027
			151.839	1.12768	0.00394126		49.1241	0.403258	0.00535705
			151.833	1.12843	0.00476673		49.1135	0.403205	0.00528007
			151.826	1.12715	0.00526825		49.1031	0.403149	0.00535379
			151.82	1.12596	0.00507025		49.0923	0.403094	0.00537807
			151.813	1.12552	0.00459677		49.0816	0.403038	0.00530065
			151.807	1.12503	0.00439354		49.0711	0.402983	0.00527456
			151.8	1.12429	0.00388935		49.0605	0.402926	0.00534855
			151.794	1.12364	0.00314464		49.0497	0.402869	0.00537292
			151.787	1.12364	0.00289811		49.039	0.402811	0.00534562
			151.781	1.12383	0.00297617		49.0285	0.402751	0.00534313
			151.774	1.1253	0.0033119		49.0179	0.402693	0.00524183
			151.768	1.12626	0.00349301		49.0073	0.402632	0.00526354
			151.761	1.12405	0.00282808		48.9967	0.402572	0.00535984
			151.755	1.12224	0.00211052		48.9857	0.402513	0.00530616
			151.749	1.12301	0.00177038		48.9752	0.402454	0.00532835
			151.742	1.12387	0.00211646		48.9646	0.402396	0.00535102
			151.735	1.12519	0.00258171		48.9539	0.402338	0.00529829
			151.729	1.12645	0.00205179		48.9434	0.402281	0.00529652
			151.722	1.12748	0.00160468		48.9328	0.402224	0.00529568
			151.716	1.12818	0.00209111		48.9221	0.402168	0.0052955
			151.71	1.1268	0.00253513		48.9115	0.402113	0.00527055
			151.703	1.12552	0.00277726		48.9008	0.402058	0.00522107
			151.696	1.12485	0.00295736		48.8902	0.402002	0.00524529
			151.69	1.12424	0.00269067		48.8794	0.401947	0.00527035
			151.683	1.1241	0.00252894		48.8686	0.401891	0.00527085
			151.677	1.12417	0.00209794		48.8579	0.401834	0.00529602
			151.67	1.12572	0.00171369		48.8472	0.401778	0.00532089
			151.664	1.12661	0.00200251		48.8365	0.401722	0.00529572
			151.657	1.12335	0.00266234		48.8259	0.401665	0.00524641
			151.651	1.1208	0.00301906		48.8153	0.401607	0.00524702
			151.644	1.1228	0.00284066		48.8046	0.40155	0.00527263
			151.638	1.1246	0.00287875		48.7938	0.401494	0.00532264
			151.632	1.12513	0.00275337		48.7831	0.401438	0.0053484
			151.625	1.12551	0.00282969		48.7724	0.401382	0.0052992
			151.619	1.12508	0.00283556		48.7619	0.401325	0.00527533
			151.612	1.12452	0.00274795		48.7513	0.401267	0.00525134
			151.606	1.12292	0.00289858		48.7406	0.401207	0.00525171
			151.599	1.12174	0.00318581		48.7299	0.401147	0.00527709
			151.593	1.12327	0.0032591		48.7191	0.40109	0.00525322
			151.586	1.12476	0.00390859		48.7084	0.401032	0.00522917
			151.58	1.12583	0.00457566		48.6977	0.400975	0.00522923
			151.573	1.1267	0.00412542		48.6869	0.400916	0.00527822
			151.567	1.12625	0.0036278		48.6761	0.400859	0.00525429
			151.56	1.12558	0.00372632		48.6653	0.400801	0.00520675
			151.554	1.12338	0.0038358		48.6547	0.400742	0.00520704
			151.548	1.12173	0.00317313		48.6438	0.400685	0.00518327
			151.541	1.1235	0.0029925		48.633	0.400626	0.00523189
			151.534	1.12518	0.00336001		48.6221	0.400568	0.00523217
			151.528	1.12634	0.00328688		48.6112	0.400509	0.00518435
			151.521	1.12714	0.00270677		48.6005	0.400453	0.00520773
			151.514	1.12555	0.0025611		48.5896	0.400398	0.00523108
			151.508	1.12381	0.00252911		48.5787	0.400344	0.00523075
			151.501	1.12118	0.00239067		48.5679	0.40029	0.00523042
			151.495	1.11899	0.00220062		48.5571	0.400236	0.00523053
			151.488	1.11977	0.00217014		48.5463	0.400181	0.00525499
			151.481	1.12053	0.00285158		48.5355	0.400127	0.0052801
			151.475	1.12105	0.00342453		48.5247	0.400073	0.00528081
			151.468	1.12148	0.0034259		48.514	0.400019	0.00525752
			151.462	1.12126	0.00334135		48.5033	0.399965	0.00521087
			151.455	1.12095	0.00347757		48.4926	0.39991	0.00518865
			151.449	1.1199	0.00316171		48.4818	0.399856	0.00519025
			151.442	1.11916	0.00259577		48.4709	0.3998	0.00521569
			151.435	1.12015	0.00267161		48.46	0.399743	0.00526647
			151.429	1.12128	0.00266135		48.4491	0.399686	0.00524436
			151.422	1.12335	0.00254663		48.4383	0.399629	0.00519868
			151.416	1.1251	0.00220187		48.4276	0.399573	0.00520148
			151.409	1.12489	0.00238605		48.4167	0.399516	0.00518066
			151.403	1.12444	0.00306349		48.4058	0.39946	0.00518436
			151.397	1.12239	0.00277429		48.3949	0.399403	0.00518791
			151.39	1.12063	0.00238882		48.3839	0.399346	0.00519152
			151.383	1.12074	0.00291046		48.373	0.399291	0.0051954
			151.377	1.12095	0.00383353		48.362	0.399233	0.00515186
			151.37	1.12187	0.0039552		48.3511	0.399175	0.00515519
			151.363	1.12252	0.00358302		48.3401	0.399116	0.00520526
			151.357	1.12146	0.00298254		48.329	0.399057	0.00523205
			151.35	1.12017	0.00323481		48.318	0.398997	0.00525923
			151.343	1.11735	0.00459022		48.3071	0.398937	0.00523789
			151.337	1.11561	0.00569694		48.2962	0.398878	0.00521649
			151.33	1.12096	0.00620913		48.2854	0.398818	0.00521835
			151.324	1.12576	0.0059861		48.2744	0.398756	0.00521997
			151.317	1.12646	0.00522018		48.2635	0.398695	0.00519809
			151.31	1.1269	0.00496398		48.2525	0.398635	0.00515254
			151.304	1.1256	0.00426753		48.2416	0.398574	0.00517721
			151.297	1.12421	0.00402369		48.2305	0.398514	0.00520221
			151.291	1.12217	0.00376862		48.2194	0.398455	0.00520296
			151.284	1.12044	0.00356697		48.2084	0.398397	0.00522743
			151.278	1.12067	0.00373094		48.1974	0.39834	0.00525232
			151.271	1.1207	0.0038444		48.1864	0.398283	0.00525339
			151.264	1.11929	0.00407127		48.1755	0.398225	0.00523084
			151.257	1.11824	0.00409098		48.1646	0.398169	0.00518489
			151.251	1.11929	0.00415822		48.1537	0.398114	0.00521
			151.244	1.12025	0.00454632		48.1427	0.398061	0.00523565
			151.237	1.12065	0.00541584		48.1316	0.398007	0.00521356
			151.231	1.12106	0.0057479		48.1207	0.397953	0.00523918
			151.224	1.12153	0.00561733		48.1097	0.397902	0.00524147
			151.218	1.12216	0.00510991		48.0987	0.397849	0.0052442
			151.211	1.12384	0.00486725		48.0878	0.397796	0.00524695
			151.204	1.12502	0.00518054		48.0768	0.397744	0.00520216
			151.197	1.12291	0.00500415		48.0659	0.397691	0.005205
			151.19	1.12124	0.0049242		48.0549	0.397637	0.00523146
			151.184	1.1223	0.00450767		48.0438	0.397582	0.00521011
			151.176	1.12344	0.0049933		48.0328	0.397527	0.00523566
			151.17	1.12473	0.00559575		48.0218	0.397472	0.00526228
			151.163	1.12536	0.00496676		48.0107	0.397417	0.00521775
			151.156	1.12167	0.00509209		47.9998	0.397361	0.0051973
			151.15	1.11843	0.0047669		47.9888	0.397306	0.00520056
			151.143	1.11808	0.00432617		47.9777	0.397249	0.0051807
			151.136	1.11755	0.0041261		47.9666	0.397191	0.00520792
			151.129	1.11586	0.00365531		47.9555	0.397134	0.00525938
			151.123	1.11444	0.00316145		47.9443	0.397075	0.00523958
			151.116	1.11498	0.00348591		47.9333	0.397017	0.00526751
			151.11	1.11579	0.00420752		47.9223	0.396956	0.00527173
			151.103	1.11835	0.00434724		47.9112	0.396896	0.00520505
			151.096	1.12075	0.00424402		47.9003	0.396834	0.00518628
			151.09	1.12203	0.00340965		47.8892	0.396774	0.0052371
			151.083	1.12273	0.00318023		47.878	0.396715	0.00526429
			151.076	1.1196	0.00382958		47.8668	0.396655	0.00526742
			151.069	1.11708	0.0042195		47.8558	0.396595	0.00527001
			151.062	1.11844	0.00414109		47.8447	0.396535	0.00527186
			151.055	1.11943	0.00413131		47.8337	0.396477	0.00529777
			151.048	1.11804	0.00472652		47.8226	0.39642	0.00532381
			151.042	1.11689	0.00439704		47.8116	0.396363	0.00527718
			151.034	1.11752	0.00462416		47.8006	0.396305	0.00523154
			151.028	1.11799	0.00575118		47.7897	0.396248	0.00525615
			151.021	1.11764	0.00579548		47.7785	0.396192	0.00523318
			151.014	1.11743	0.00643302		47.7674	0.396138	0.00523355
			151.008	1.11811	0.00637036		47.7563	0.396081	0.00525769
			151.001	1.11881	0.00560328		47.7451	0.396026	0.00525887
			150.994	1.1195	0.00563466		47.734	0.39597	0.00523668
			150.988	1.12002	0.00510288		47.7229	0.395914	0.00526127
			150.981	1.11959	0.00449278		47.7118	0.395861	0.0052867
			150.975	1.11908	0.00405724		47.7006	0.395806	0.00519532
			150.968	1.11813	0.00362857		47.6896	0.395753	0.00519766
			150.961	1.11738	0.00357813		47.6785	0.395696	0.00526937
			150.954	1.11792	0.00364054		47.6671	0.395639	0.00527143
			150.948	1.11848	0.0034909		47.656	0.395582	0.00525106
			150.941	1.11917	0.00355779		47.6449	0.395524	0.00525371
			150.934	1.11972	0.00382236		47.6338	0.395466	0.00523249
			150.927	1.11936	0.00361216		47.6226	0.395408	0.00521165
			150.92	1.11896	0.0033062		47.6115	0.395351	0.00526084
			150.913	1.11824	0.00314958		47.6002	0.395293	0.00523962
			150.907	1.11786	0.00289203		47.589	0.395234	0.00521866
			150.9	1.11982	0.00275442		47.5779	0.395174	0.0052208
			150.893	1.12145	0.00279743		47.5666	0.395114	0.00522249
			150.886	1.12087	0.00289851		47.5554	0.395053	0.00527118
			150.879	1.12023	0.00332617		47.5441	0.394993	0.0052496
			150.873	1.11919	0.00346237		47.5329	0.394932	0.00527544
			150.866	1.11844	0.00316637		47.5218	0.39487	0.00532583
			150.859	1.11943	0.00328085		47.5105	0.394808	0.00525643
			150.853	1.12009	0.00362014		47.4995	0.394747	0.00523452
			150.846	1.11884	0.00374929		47.4884	0.394684	0.00523571
			150.839	1.11781	0.00369341		47.4771	0.394622	0.0052602
			150.832	1.11813	0.00391287		47.4659	0.394561	0.00528507
			150.826	1.11848	0.00401623		47.4546	0.394498	0.0052391
			150.819	1.11917	0.00365576		47.4435	0.394436	0.00524027
			150.812	1.1194	0.00318121		47.4323	0.394375	0.00521885
			150.805	1.11675	0.00331065		47.421	0.394314	0.00522082
			150.799	1.1146	0.00396659		47.4098	0.394253	0.00522278
			150.792	1.1158	0.00384637		47.3984	0.394193	0.00520214
			150.785	1.11679	0.0037739		47.3872	0.394133	0.00522775
			150.778	1.11636	0.00428016		47.3758	0.394072	0.00523036
			150.772	1.11616	0.00399448		47.3645	0.394013	0.00523296
			150.765	1.11751	0.00323641		47.3532	0.393953	0.00523534
			150.758	1.11828	0.00348934		47.3419	0.393896	0.00523791
			150.752	1.11526	0.00390583		47.3306	0.393838	0.00524048
			150.745	1.11302	0.00436876		47.3193	0.39378	0.00521959
			150.739	1.11568	0.00472237		47.308	0.393722	0.00519897
			150.732	1.11792	0.00467423		47.2967	0.393665	0.00524757
			150.725	1.1172	0.00462981		47.2853	0.393607	0.0053211
			150.718	1.11644	0.00410522		47.2739	0.39355	0.0052764
			150.711	1.11549	0.0036417		47.2627	0.39349	0.00523236
			150.704	1.11446	0.003314		47.2516	0.393432	0.00523503
			150.697	1.11286	0.00302444		47.2402	0.393375	0.00526087
			150.69	1.11205	0.00315409		47.2289	0.393316	0.00526351
			150.683	1.11634	0.00406623		47.2175	0.393257	0.00519712
			150.677	1.12014	0.00498294		47.2063	0.393197	0.00519925
			150.67	1.12039	0.00498439		47.1949	0.393137	0.00522351
			150.663	1.12056	0.00455992		47.1834	0.393075	0.00524812
			150.656	1.12028	0.00424785		47.172	0.393014	0.00527272
			150.649	1.11976	0.00441091		47.1606	0.392949	0.00522762
			150.642	1.1177	0.00442726		47.1493	0.392884	0.00520574
			150.635	1.11608	0.00419233		47.138	0.392819	0.00522932
			150.628	1.11727	0.00435439		47.1265	0.392754	0.0052529
			150.622	1.11829	0.00422067		47.1151	0.392688	0.0052532
			150.615	1.11817	0.00337276		47.1037	0.392621	0.00520819
			150.608	1.11785	0.00240426		47.0924	0.392556	0.00523228
			150.601	1.11633	0.00207623		47.081	0.392492	0.00525656
			150.595	1.11511	0.00222468		47.0695	0.392428	0.00525777
			150.588	1.11601	0.00253754		47.0582	0.392365	0.00528267
			150.581	1.11717	0.00364423		47.0468	0.392302	0.00528452
			150.575	1.11985	0.00432086		47.0355	0.392241	0.00524003
			150.568	1.12197	0.00439451		47.0242	0.392181	0.00519714
			150.561	1.12021	0.0048768		47.0129	0.392119	0.00524567
			150.554	1.11889	0.00514218		47.0014	0.392059	0.00527158
			150.547	1.12052	0.00488245		46.9899	0.391996	0.00527483
			150.54	1.12147	0.0041204		46.9786	0.391935	0.00527832
			150.533	1.11785	0.00323364		46.9672	0.391875	0.00523549
			150.526	1.11486	0.00280454		46.9559	0.391816	0.00523903
			150.519	1.11578	0.00309721		46.9445	0.391757	0.00522007
			150.513	1.11684	0.00329608		46.933	0.391699	0.00522418
			150.506	1.11895	0.00333726		46.9216	0.391641	0.00527362
			150.499	1.12104	0.00349065		46.91	0.391583	0.00525325
			150.492	1.12306	0.00370567		46.8986	0.391524	0.00523315
			150.486	1.1243	0.00378611		46.8872	0.391466	0.00523598
			150.479	1.1206	0.00358781		46.8757	0.391408	0.00526177
			150.472	1.11772	0.00368857		46.8642	0.391347	0.00524203
			150.465	1.11996	0.00420507		46.8527	0.391289	0.00522225
			150.459	1.12165	0.00441359		46.8413	0.391231	0.00529306
			150.452	1.11988	0.00411544		46.8297	0.391172	0.0052953
			150.445	1.11829	0.00362538		46.8182	0.391112	0.0052514
			150.438	1.1178	0.00272783		46.8069	0.391053	0.00525343
			150.431	1.11721	0.002349		46.7954	0.390996	0.00525612
			150.425	1.11598	0.00262521		46.7839	0.390938	0.00525886
			150.418	1.11497	0.00313961		46.7724	0.390881	0.00526168
			150.411	1.11536	0.00396541		46.7609	0.390825	0.00528759
			150.404	1.11569	0.00438959		46.7494	0.390769	0.00529062
			150.397	1.11565	0.0042666		46.7379	0.390713	0.00524794
			150.39	1.11591	0.00427759		46.7265	0.390655	0.00522799
			150.383	1.11812	0.00428887		46.715	0.390598	0.00527596
			150.376	1.11965	0.00439506		46.7034	0.390541	0.00532484
			150.37	1.11673	0.00385572		46.6918	0.390482	0.00532732
			150.362	1.11457	0.0035632		46.6804	0.390422	0.00528372
			150.356	1.11707	0.0034414		46.669	0.39036	0.00526343
			150.349	1.11923	0.00301572		46.6576	0.390299	0.00526587
			150.342	1.1191	0.00297425		46.646	0.390238	0.00529104
			150.335	1.11903	0.00277563		46.6345	0.390176	0.00531611
			150.328	1.11933	0.00285027		46.6229	0.390113	0.005249
			150.321	1.11942	0.00356474		46.6115	0.39005	0.00525031
			150.315	1.11804	0.00355868		46.6	0.389986	0.00529776
			150.307	1.11708	0.00344301		46.5883	0.389924	0.00532336
			150.301	1.11871	0.00376178		46.5768	0.38986	0.00532628
			150.294	1.12039	0.00413712		46.5653	0.389799	0.00528312
			150.287	1.12219	0.00486095		46.5539	0.389736	0.0053087
			150.28	1.12389	0.00500357		46.5424	0.389674	0.00531075
			150.273	1.12494	0.00508316		46.5308	0.389613	0.00528941
			150.267	1.12527	0.00437039		46.5194	0.38955	0.00529082
			150.259	1.12107	0.00398223		46.5078	0.389489	0.00526977
			150.253	1.1176	0.00403181		46.4963	0.389428	0.00529457
			150.246	1.11879	0.00384671		46.4847	0.389366	0.00529698
			150.239	1.11956	0.00420437		46.4731	0.389304	0.00527672
			150.232	1.11766	0.0049616		46.4616	0.389242	0.00530211
			150.226	1.11659	0.00475965		46.45	0.38918	0.00528234
			150.218	1.12083	0.0047215		46.4384	0.389118	0.00528496
			150.212	1.12416	0.0048028		46.4269	0.389057	0.00531059
			150.205	1.12172	0.00395996		46.4152	0.388996	0.00531346
			150.198	1.11958	0.00399225		46.4037	0.388934	0.00531585
			150.192	1.11921	0.00409845		46.3921	0.388872	0.00534127
			150.185	1.11881	0.00414003		46.3806	0.388811	0.00534392
			150.178	1.11803	0.00404362		46.369	0.38875	0.0052785
			150.171	1.11719	0.00310957		46.3576	0.388689	0.0052825
			150.164	1.11604	0.00264848		46.346	0.388629	0.00530932
			150.157	1.11505	0.00296953		46.3343	0.38857	0.00531303
			150.15	1.11501	0.00341938		46.3227	0.388514	0.0052938
			150.143	1.11523	0.00421148		46.3111	0.388456	0.00527499
			150.136	1.11721	0.0048189		46.2995	0.3884	0.00530153
			150.129	1.11913	0.00518465		46.2878	0.388343	0.0053282
			150.123	1.12052	0.0049351		46.2761	0.388287	0.00526405
			150.116	1.12133	0.0041727		46.2645	0.38823	0.00529032
			150.109	1.11819	0.0039001		46.2529	0.388172	0.00533984
			150.102	1.11543	0.00383723		46.241	0.388114	0.00532051
			150.095	1.11509	0.00377896		46.2295	0.388054	0.00534651
			150.088	1.11502	0.00404775		46.2178	0.387995	0.00532628
			150.081	1.11671	0.00467106		46.2062	0.387935	0.00530627
			150.074	1.11823	0.00557298		46.1946	0.387878	0.00533226
			150.068	1.11854	0.00522368		46.1829	0.387818	0.00533553
			150.061	1.1186	0.00373709		46.1712	0.387756	0.00531623
			150.053	1.11709	0.00356521		46.1596	0.387695	0.00531997
			150.046	1.11562	0.00461758		46.1479	0.387631	0.0053241
			150.04	1.11441	0.00527853		46.1362	0.387568	0.00537513
			150.033	1.11383	0.00559835		46.1245	0.387504	0.00538002
			150.026	1.11734	0.0062358		46.1128	0.387437	0.00536094
			150.019	1.12044	0.00637275		46.1013	0.387371	0.00536465
			150.012	1.12068	0.00550728		46.0896	0.387304	0.00532239
			150.005	1.12061	0.00416005		46.078	0.387237	0.00532547
			149.998	1.1185	0.00368165		46.0663	0.38717	0.00535081
			149.991	1.11644	0.00402494		46.0545	0.387103	0.00535367
			149.984	1.11472	0.00397176		46.0428	0.387037	0.005334
			149.977	1.11334	0.00357129		46.0311	0.386972	0.00533636
			149.97	1.11413	0.00340751		46.0194	0.386906	0.00533794
			149.963	1.11492	0.00362806		46.0076	0.386841	0.00533956
			149.956	1.11553	0.00407224		45.9959	0.386777	0.00536369
			149.949	1.11605	0.00387183		45.9841	0.386713	0.0053641
			149.942	1.11599	0.00344718		45.9724	0.38665	0.00534184
			149.936	1.11578	0.00330772		45.9607	0.386588	0.0052979
			149.929	1.11466	0.00346104		45.949	0.386527	0.00529961
			149.922	1.11409	0.00390208		45.9372	0.386465	0.00532399
			149.915	1.11708	0.00428452		45.9253	0.386405	0.00532572
			149.908	1.1195	0.00472198		45.9135	0.386347	0.00537357
			149.901	1.11806	0.00484687		45.9017	0.386288	0.00537631
			149.894	1.11695	0.0046225		45.8899	0.38623	0.00533412
			149.887	1.11792	0.00492967		45.8783	0.38617	0.00536108
			149.88	1.11866	0.00537374		45.8665	0.386112	0.00538793
			149.873	1.11788	0.00507847		45.8547	0.386053	0.00539216
			149.866	1.11751	0.00463982		45.843	0.385993	0.00537416
			149.859	1.11979	0.00440277		45.8313	0.385932	0.00537902
			149.852	1.12147	0.00452441		45.8196	0.385873	0.00538378
			149.845	1.1192	0.00522384		45.8078	0.385812	0.00536567
			149.838	1.1172	0.00573478		45.7961	0.38575	0.0053703
			149.831	1.11677	0.00568939		45.7843	0.385688	0.00537483
			149.824	1.11621	0.00559373		45.7725	0.385625	0.00533422
			149.817	1.11473	0.00603553		45.7607	0.385561	0.00531668
			149.81	1.11385	0.0069489		45.7489	0.385498	0.00536679
			149.803	1.1169	0.00732496		45.7369	0.385434	0.00537205
			149.796	1.1197	0.0071707		45.725	0.385372	0.00537711
			149.789	1.12062	0.00695906		45.7132	0.38531	0.00533714
			149.782	1.12119	0.00656456		45.7013	0.385246	0.00534156
			149.775	1.11959	0.00669737		45.6895	0.385183	0.00539028
			149.768	1.11828	0.0066934		45.6774	0.385119	0.00539354
			149.76	1.11875	0.00652953		45.6656	0.385056	0.00542005
			149.753	1.11907	0.00661825		45.6537	0.384992	0.00540018
			149.746	1.11856	0.00651127		45.6419	0.384927	0.00540234
			149.739	1.11795	0.00638331		45.6301	0.384861	0.00538115
			149.732	1.11659	0.00599748		45.6182	0.384794	0.00538186
			149.725	1.11561	0.00581424		45.6064	0.384727	0.00540552
			149.718	1.11713	0.00625578		45.5944	0.38466	0.00540655
			149.711	1.11818	0.00650965		45.5826	0.384591	0.00540744
			149.704	1.11604	0.00640078		45.5707	0.384521	0.00534079
			149.697	1.11432	0.00637522		45.5589	0.384452	0.00534255
			149.69	1.11521	0.00617704		45.547	0.384384	0.00538988
			149.683	1.11596	0.00604873		45.5349	0.384317	0.00541536
			149.676	1.11582	0.00592544		45.523	0.384251	0.00541875
			149.669	1.11566	0.00557791		45.5111	0.384185	0.005377
			149.662	1.11531	0.00528317		45.4993	0.384118	0.00535878
			149.655	1.11494	0.00489069		45.4874	0.384053	0.00538623
			149.648	1.11439	0.00437522		45.4754	0.383988	0.00541397
			149.641	1.114	0.00415566		45.4634	0.383923	0.00539662
			149.634	1.11467	0.00449639		45.4515	0.38386	0.00540232
			149.627	1.11546	0.00497912		45.4396	0.383796	0.00545347
			149.62	1.11694	0.0050984		45.4276	0.383734	0.00543651
			149.613	1.11808	0.00466319		45.4157	0.383669	0.00539738
			149.606	1.11706	0.0041067		45.4039	0.383606	0.00544885
			149.599	1.11599	0.00389918		45.3919	0.383542	0.00550107
			149.592	1.11456	0.00386038		45.3799	0.383479	0.0054599
			149.585	1.11346	0.00415741		45.3681	0.383413	0.00544212
			149.578	1.11443	0.00449814		45.3563	0.383346	0.00544701
			149.571	1.11503	0.00437707		45.3443	0.38328	0.00542825
			149.564	1.11337	0.00419194		45.3324	0.383216	0.00547789
			149.557	1.11167	0.00388793		45.3204	0.383148	0.00548199
			149.549	1.10971	0.00387073		45.3084	0.383082	0.00541752
			149.542	1.108	0.00412707		45.2966	0.383017	0.00544359
			149.535	1.10795	0.00413351		45.2846	0.382951	0.00546956
			149.528	1.10824	0.00408471		45.2725	0.382885	0.00544981
			149.521	1.11079	0.00410782		45.2606	0.38282	0.00545251
			149.514	1.11309	0.0046479		45.2486	0.382756	0.00547789
			149.507	1.11336	0.0052202		45.2366	0.382691	0.00543522
			149.5	1.11337	0.00506314		45.2246	0.382625	0.00543801
			149.493	1.11184	0.00469209		45.2127	0.382559	0.00548612
			149.486	1.1106	0.00435883		45.2005	0.382492	0.00548908
			149.479	1.111	0.00416056		45.1886	0.382425	0.00549199
			149.472	1.11139	0.0045322		45.1766	0.382357	0.00547193
			149.465	1.11172	0.00515961		45.1647	0.382289	0.00549872
			149.458	1.11173	0.00593262		45.1527	0.382224	0.00547937
			149.451	1.1096	0.00625362		45.1407	0.382157	0.00545985
			149.444	1.10774	0.00566644		45.1288	0.382091	0.00548646
			149.437	1.10756	0.00537916		45.1167	0.382025	0.00546815
			149.43	1.10731	0.00521737		45.1047	0.381959	0.00547263
			149.423	1.10671	0.00446657		45.0927	0.381893	0.00552296
			149.416	1.1068	0.00430801		45.0806	0.381827	0.0055045
			149.409	1.11132	0.00474288		45.0686	0.381761	0.00546318
			149.402	1.11515	0.00481052		45.0567	0.381694	0.00551314
			149.395	1.11424	0.00480864		45.0446	0.381628	0.00551762
			149.388	1.11325	0.00478881		45.0325	0.381561	0.00547692
			149.381	1.11188	0.00470181		45.0206	0.381494	0.00548173
			149.374	1.11067	0.00477445		45.0085	0.381427	0.00548572
			149.367	1.11032	0.00486789		44.9964	0.381359	0.00546672
			149.36	1.11021	0.00463207		44.9843	0.381292	0.00549273
			149.352	1.11183	0.00468784		44.9722	0.381224	0.00551844
			149.345	1.11321	0.00501474		44.96	0.381158	0.00549789
			149.338	1.1129	0.004869		44.948	0.381093	0.00552251
			149.331	1.11253	0.00475964		44.9359	0.381027	0.00554671
			149.324	1.11182	0.00484186		44.9238	0.380962	0.00552488
			149.317	1.11084	0.00473839		44.9118	0.380896	0.00550365
			149.31	1.10814	0.00486439		44.8998	0.380831	0.0055277
			149.303	1.10617	0.00539337		44.8877	0.380764	0.00555176
			149.296	1.10883	0.00556884		44.8756	0.380697	0.0055537
			149.289	1.11119	0.00561999		44.8636	0.380629	0.00553285
			149.282	1.11152	0.00510677		44.8516	0.380561	0.00553525
			149.274	1.11191	0.00409985		44.8396	0.380494	0.00553759
			149.267	1.11264	0.00350711		44.8275	0.380426	0.0055167
			149.26	1.11313	0.00378066		44.8155	0.380359	0.00551925
			149.253	1.11203	0.00449088		44.8034	0.380292	0.00552193
			149.246	1.111	0.00533425		44.7913	0.380227	0.00554762
			149.239	1.1105	0.00609299		44.7792	0.380161	0.00552692
			149.232	1.11004	0.00639744		44.7671	0.380096	0.00548328
			149.225	1.10982	0.0059518		44.7551	0.380031	0.0055078
			149.218	1.10976	0.00493411		44.7429	0.379966	0.00555539
			149.211	1.11065	0.00422614		44.7307	0.3799	0.00555757
			149.203	1.11157	0.0044575		44.7186	0.379834	0.00551391
			149.196	1.11267	0.00507634		44.7066	0.379768	0.00551539
			149.189	1.11377	0.00562839		44.6945	0.379702	0.00549393
			149.182	1.11494	0.0061131		44.6823	0.379636	0.00547218
			149.175	1.11559	0.00647054		44.6702	0.37957	0.00551818
			149.168	1.11288	0.00663678		44.6579	0.379504	0.00556482
			149.161	1.11048	0.00611764		44.6457	0.379438	0.00551896
			149.154	1.10986	0.00559653		44.6336	0.37937	0.00545154
			149.147	1.10922	0.00559629		44.6216	0.379304	0.0054744
			149.14	1.10841	0.00544302		44.6093	0.379237	0.00545292
			149.132	1.10782	0.00570605		44.597	0.379169	0.00545333
			149.125	1.10858	0.00618172		44.5848	0.379101	0.00549887
			149.118	1.1092	0.00625202		44.5724	0.379034	0.00552239
			149.111	1.10882	0.00648311		44.5602	0.378967	0.00552312
			149.104	1.10854	0.00654031		44.548	0.3789	0.0055018
			149.097	1.10891	0.00629101		44.5359	0.378832	0.00550331
			149.089	1.10936	0.00711767		44.5237	0.378766	0.00548177
			149.083	1.11015	0.00711064		44.5115	0.378701	0.00546038
			149.075	1.11098	0.00675673		44.4993	0.378635	0.00546184
			149.069	1.11186	0.00625226		44.487	0.37857	0.0054633
			149.061	1.11266	0.00601804		44.4747	0.378503	0.00548686
[truncated: 20,159 more rows]

## Sheet: S1
D	E
	Up-up-down	√3x√3	resonating
4	-0.526255	-0.527184	-0.526708
5	-0.52651	-0.52754	-0.527123
6	-0.526879	-0.528121	-0.528486
7	-0.526961	-0.528247	-0.529291

## Sheet: S2
Experiment			HTSE fitting
T	B//c	B//a	T	B//c	B//a
2	0.00783615	0.0282096	20	-0.274431	-0.294977
4	0.0071032	0.00788049	20.2	-0.245677	-0.264071
6	0.00681415	0.00585227	20.4	-0.22009	-0.236569
8	0.00654662	0.00568119	20.6	-0.197297	-0.21207
10	0.00628772	0.00554539	20.8	-0.176973	-0.190225
12	0.00606299	0.00540862	21	-0.158833	-0.170727
14	0.00585884	0.00528783	21.2	-0.142627	-0.153308
16	0.00567314	0.00517872	21.4	-0.128136	-0.137732
18	0.0055289	0.00507384	21.6	-0.115165	-0.12379
20	0.00539599	0.00498963	21.8	-0.103546	-0.111301
22	0.00529045	0.00489957	22	-0.0931276	-0.100103
24	0.00519148	0.00483208	22.2	-0.0837786	-0.0900545
26	0.00510656	0.00475728	22.4	-0.0753818	-0.0810293
28	0.00503088	0.00469631	22.6	-0.0678342	-0.0729167
30	0.00497312	0.00465299	22.8	-0.0610443	-0.0656186
32	0.00491608	0.00460115	23	-0.0549312	-0.059048
34	0.0048483	0.00454225	23.2	-0.0494233	-0.0531278
36	0.00479611	0.00449664	23.4	-0.0444567	-0.0477895
38	0.00473577	0.00444288	23.6	-0.0399751	-0.0429724
40	0.00468813	0.00439231	23.8	-0.035928	-0.0386224
42	0.00464162	0.0043514	24	-0.0322708	-0.0346914
44	0.00458467	0.00429698	24.2	-0.0289635	-0.0311366
46	0.00454017	0.00425641	24.4	-0.0259706	-0.0279197
48	0.00448134	0.00420623	24.6	-0.0232605	-0.0250067
50	0.00443299	0.00416076	24.8	-0.0208047	-0.0223671
52	0.00438477	0.00410451	25	-0.018578	-0.0199737
54	0.00433334	0.00406738	25.2	-0.0165577	-0.0178022
56	0.00428839	0.00401698	25.4	-0.0147235	-0.0158308
58	0.00423607	0.00396807	25.6	-0.0130574	-0.01404
60	0.00418868	0.00391888	25.8	-0.011543	-0.0124122
62	0.00413627	0.00386833	26	-0.0101656	-0.0109317
64	0.00408717	0.00383334	26.2	-0.00891226	-0.00958456
66	0.00403685	0.00378031	26.4	-0.00777109	-0.00835797
68	0.00399022	0.00372791	26.6	-0.0067315	-0.00724057
70	0.00393707	0.00367981	26.8	-0.00578396	-0.00622211
72	0.00388233	0.00362961	27	-0.00491987	-0.00529334
74	0.00384291	0.00359181	27.2	-0.0041315	-0.00444596
76	0.00378968	0.00354425	27.4	-0.00341184	-0.00367244
78	0.003747	0.00349436	27.6	-0.00275462	-0.00296602
80	0.00369353	0.00344633	27.8	-0.00215413	-0.00232058
82	0.0036507	0.00340646	28	-0.00160523	-0.0017306
84	0.00360267	0.00337312	28.2	-0.00110328	-0.00119108
86	0.00356617	0.00332506	28.4	-0.000644066	-0.000697496
88	0.00352045	0.0032846	28.6	-0.000223787	-0.00024576
90	0.00347999	0.00323979	28.8	0.000161007	0.000167836
92	0.00344018	0.00319942	29	0.000513443	0.000546651
94	0.00340089	0.00316665	29.2	0.000836355	0.000893733
96	0.00336141	0.00312863	29.4	0.00113232	0.00121185
98	0.00332832	0.00309425	29.6	0.00140366	0.0015035
100	0.00328273	0.00305797	29.8	0.00165251	0.00177098
102	0.00324359	0.00302327	30	0.0018808	0.00201635
104	0.00320882	0.00298536	30.2	0.00209027	0.00224151
106	0.00317278	0.00295384	30.4	0.00228253	0.00244816
108	0.00313587	0.00291937	30.6	0.00245903	0.00263787
110	0.00309728	0.00288178	30.8	0.00262109	0.00281206
112	0.0030637	0.00285027	31	0.00276992	0.00297203
114	0.00302836	0.00281825	31.2	0.00290662	0.00311896
116	0.00299764	0.00279015	31.4	0.0030322	0.00325393
118	0.00296648	0.00275653	31.6	0.00314756	0.00337793
120	0.00293697	0.00272992	31.8	0.00325355	0.00349185
122	0.00290192	0.0026949	32	0.00335093	0.00359652
124	0.00287172	0.00267087	32.2	0.0034404	0.00369269
126	0.00284215	0.00263441	32.4	0.0035226	0.00378104
128	0.00281361	0.00261563	32.6	0.00359811	0.0038622
130	0.00278013	0.00258786	32.8	0.00366747	0.00393675
132	0.0027576	0.0025552	33	0.00373117	0.00400522
134	0.00272155	0.00253036	33.2	0.00378966	0.00406809
136	0.00270393	0.00250651	33.4	0.00384335	0.0041258
138	0.0026693	0.00247679	33.6	0.00389262	0.00417875
140	0.00264228	0.00245607	33.8	0.00393781	0.00422733
142	0.00261325	0.00242905	34	0.00397924	0.00427186
144	0.00258599	0.00240248	34.2	0.00401721	0.00431267
146	0.00256573	0.00238067	34.4	0.00405198	0.00435004
148	0.00253385	0.00235888	34.6	0.00408379	0.00438424
150	0.00251592	0.0023303	34.8	0.00411289	0.00441551
152	0.00249154	0.00231009	35	0.00413946	0.00444407
154	0.00246642	0.00229271	35.2	0.00416371	0.00447014
156	0.00244079	0.00226746	35.4	0.00418581	0.00449389
158	0.00241875	0.00224817	35.6	0.00420593	0.00451551
160	0.0023946	0.00222515	35.8	0.0042242	0.00453516
162	0.0023744	0.00220901	36	0.00424078	0.00455298
164	0.00235176	0.0021847	36.2	0.00425578	0.0045691
166	0.00233315	0.002166	36.4	0.00426933	0.00458367
168	0.00230833	0.00214959	36.6	0.00428154	0.00459678
170	0.00228959	0.00212805	36.8	0.00429249	0.00460856
172	0.00226575	0.00210989	37	0.00430229	0.00461909
174	0.0022484	0.00208342	37.2	0.00431102	0.00462847
176	0.00222743	0.0020703	37.4	0.00431875	0.00463678
178	0.0022045	0.00205456	37.6	0.00432557	0.00464411
180	0.00218802	0.00203389	37.8	0.00433153	0.00465052
182	0.00217246	0.00201879	38	0.0043367	0.00465607
184	0.00215106	0.00199512	38.2	0.00434113	0.00466084
186	0.00213592	0.00198267	38.4	0.00434489	0.00466488
188	0.0021141	0.00196484	38.6	0.00434801	0.00466823
190	0.00209599	0.00195051	38.8	0.00435055	0.00467096
192	0.00207914	0.00192947	39	0.00435254	0.0046731
194	0.00206502	0.00191993	39.2	0.00435402	0.00467469
196	0.002043	0.00190187	39.4	0.00435504	0.00467579
198	0.00202985	0.00188645	39.6	0.00435562	0.00467641
200	0.00201228	0.00186838	39.8	0.00435579	0.00467659
202	0.00199584	0.00186014	40	0.00435558	0.00467637
204	0.00197832	0.00184167	40.2	0.00435503	0.00467578
206	0.00196602	0.00182845	40.4	0.00435415	0.00467483
208	0.00194826	0.00180935	40.6	0.00435297	0.00467356
210	0.00193577	0.00180108	40.8	0.0043515	0.00467198
212	0.00191843	0.00178347	41	0.00434977	0.00467013
214	0.00190203	0.00177447	41.2	0.0043478	0.00466801
216	0.00188843	0.00175715	41.4	0.00434561	0.00466565
218	0.00187409	0.00174128	41.6	0.0043432	0.00466306
220	0.00185696	0.00172961	41.8	0.0043406	0.00466026
222	0.0018465	0.00172182	42	0.00433781	0.00465727
224	0.00183168	0.00170721	42.2	0.00433486	0.00465409
226	0.00181924	0.00169979	42.4	0.00433174	0.00465075
228	0.00180732	0.00168129	42.6	0.00432848	0.00464724
230	0.00179152	0.00167021	42.8	0.00432509	0.00464359
232	0.00178018	0.00165708	43	0.00432156	0.00463981
234	0.00176598	0.00164967	43.2	0.00431792	0.00463589
236	0.00175644	0.00163583	43.4	0.00431417	0.00463186
238	0.00174184	0.00162159	43.6	0.00431032	0.00462772
240	0.00172949	0.00161435	43.8	0.00430637	0.00462347
242	0.00171717	0.00159938	44	0.00430233	0.00461913
244	0.00170696	0.00159104	44.2	0.00429821	0.0046147
246	0.00169482	0.00157904	44.4	0.00429401	0.00461019
248	0.00167969	0.00156651	44.6	0.00428974	0.0046056
250	0.00167002	0.00155948	44.8	0.00428541	0.00460094
252	0.00165971	0.00154669	45	0.00428101	0.00459622
254	0.00164677	0.00153768	45.2	0.00427656	0.00459143
256	0.00163657	0.00152661	45.4	0.00427205	0.00458659
258	0.00162589	0.00151582	45.6	0.0042675	0.00458169
260	0.00161536	0.00151014	45.8	0.0042629	0.00457675
262	0.00160485	0.00150129	46	0.00425825	0.00457176
264	0.00159145	0.00148592	46.2	0.00425357	0.00456672
266	0.00158266	0.00148024	46.4	0.00424885	0.00456165
268	0.0015733	0.00146764	46.6	0.0042441	0.00455654
270	0.00156307	0.00145845	46.8	0.00423932	0.0045514
272	0.00155348	0.00145338	47	0.0042345	0.00454623
274	0.00154262	0.00144551	47.2	0.00422966	0.00454103
276	0.0015314	0.00143578	47.4	0.0042248	0.0045358
278	0.00152259	0.0014284	47.6	0.00421991	0.00453055
280	0.0015107	0.00141823	47.8	0.00421501	0.00452527
282	0.00150274	0.00140997	48	0.00421008	0.00451998
284	0.0014942	0.00140243	48.2	0.00420513	0.00451466
286	0.00148367	0.00139298	48.4	0.00420017	0.00450933
288	0.0014745	0.00138783	48.6	0.0041952	0.00450398
290	0.00146673	0.00137846	48.8	0.00419021	0.00449862
292	0.0014559	0.001371	49	0.00418521	0.00449325
294	0.00144739	0.00136253	49.2	0.0041802	0.00448786
296	0.00144049	0.00135724	49.4	0.00417517	0.00448246
298	0.00143096	0.0013518	49.6	0.00417014	0.00447705
300	0.00142329	0.00132779	49.8	0.0041651	0.00447163
			50	0.00416005	0.00446621
			50.2	0.004155	0.00446078
			50.4	0.00414994	0.00445534
			50.6	0.00414488	0.00444989
			50.8	0.00413981	0.00444445
			51	0.00413474	0.00443899
			51.2	0.00412966	0.00443354
			51.4	0.00412458	0.00442808
			51.6	0.0041195	0.00442262
			51.8	0.00411442	0.00441715
			52	0.00410933	0.00441169
			52.2	0.00410425	0.00440623
			52.4	0.00409916	0.00440076
			52.6	0.00409408	0.00439529
			52.8	0.00408899	0.00438983
			53	0.00408391	0.00438437
			53.2	0.00407883	0.0043789
			53.4	0.00407375	0.00437344
			53.6	0.00406867	0.00436798
			53.8	0.00406359	0.00436252
			54	0.00405851	0.00435707
			54.2	0.00405344	0.00435161
			54.4	0.00404837	0.00434616
			54.6	0.0040433	0.00434072
			54.8	0.00403824	0.00433527
			55	0.00403317	0.00432983
			55.2	0.00402811	0.00432439
			55.4	0.00402306	0.00431896
			55.6	0.00401801	0.00431353
			55.8	0.00401296	0.0043081
			56	0.00400791	0.00430268
			56.2	0.00400287	0.00429726
			56.4	0.00399784	0.00429185
			56.6	0.00399281	0.00428644
			56.8	0.00398778	0.00428104
			57	0.00398276	0.00427564
			57.2	0.00397774	0.00427025
			57.4	0.00397273	0.00426486
			57.6	0.00396772	0.00425947
			57.8	0.00396271	0.0042541
			58	0.00395771	0.00424872
			58.2	0.00395272	0.00424335
			58.4	0.00394773	0.00423799
			58.6	0.00394275	0.00423264
			58.8	0.00393777	0.00422728
			59	0.0039328	0.00422194
			59.2	0.00392783	0.0042166
			59.4	0.00392287	0.00421127
			59.6	0.00391791	0.00420594
			59.8	0.00391296	0.00420062
			60	0.00390801	0.0041953
			60.2	0.00390307	0.00418999
			60.4	0.00389814	0.00418469
			60.6	0.00389321	0.00417939
			60.8	0.00388828	0.0041741
			61	0.00388337	0.00416881
			61.2	0.00387845	0.00416353
			61.4	0.00387355	0.00415826
			61.6	0.00386865	0.00415299
			61.8	0.00386376	0.00414773
			62	0.00385887	0.00414248
			62.2	0.00385399	0.00413723
			62.4	0.00384911	0.00413199
			62.6	0.00384424	0.00412676
			62.8	0.00383938	0.00412153
			63	0.00383452	0.00411631
			63.2	0.00382967	0.00411109
			63.4	0.00382482	0.00410589
			63.6	0.00381999	0.00410069
			63.8	0.00381515	0.00409549
			64	0.00381033	0.0040903
			64.2	0.00380551	0.00408512
			64.4	0.00380069	0.00407995
			64.6	0.00379589	0.00407478
			64.8	0.00379109	0.00406962
			65	0.00378629	0.00406447
			65.2	0.0037815	0.00405932
			65.4	0.00377672	0.00405418
			65.6	0.00377195	0.00404905
			65.8	0.00376718	0.00404393
			66	0.00376242	0.00403881
			66.2	0.00375766	0.0040337
			66.4	0.00375291	0.00402859
			66.6	0.00374817	0.00402349
			66.8	0.00374343	0.0040184
			67	0.0037387	0.00401332
			67.2	0.00373398	0.00400824
			67.4	0.00372926	0.00400317
			67.6	0.00372456	0.00399811
			67.8	0.00371985	0.00399306
			68	0.00371516	0.00398801
			68.2	0.00371047	0.00398297
			68.4	0.00370578	0.00397794
			68.6	0.00370111	0.00397291
			68.8	0.00369644	0.00396789
			69	0.00369178	0.00396288
			69.2	0.00368712	0.00395788
			69.4	0.00368247	0.00395288
			69.6	0.00367783	0.00394789
			69.8	0.0036732	0.00394291
			70	0.00366857	0.00393793
			70.2	0.00366395	0.00393297
			70.4	0.00365933	0.00392801
			70.6	0.00365472	0.00392305
			70.8	0.00365012	0.00391811
			71	0.00364553	0.00391317
			71.2	0.00364094	0.00390824
			71.4	0.00363636	0.00390332
			71.6	0.00363179	0.0038984
			71.8	0.00362722	0.00389349
			72	0.00362266	0.00388859
			72.2	0.00361811	0.0038837
			72.4	0.00361356	0.00387881
			72.6	0.00360902	0.00387393
			72.8	0.00360449	0.00386906
			73	0.00359997	0.0038642
			73.2	0.00359545	0.00385934
			73.4	0.00359094	0.0038545
			73.6	0.00358644	0.00384965
			73.8	0.00358194	0.00384482
			74	0.00357745	0.00384
			74.2	0.00357297	0.00383518
			74.4	0.00356849	0.00383037
			74.6	0.00356402	0.00382556
			74.8	0.00355956	0.00382077
			75	0.00355511	0.00381598
			75.2	0.00355066	0.0038112
			75.4	0.00354622	0.00380643
			75.6	0.00354179	0.00380166
			75.8	0.00353736	0.00379691
			76	0.00353294	0.00379216
			76.2	0.00352853	0.00378741
			76.4	0.00352412	0.00378268
			76.6	0.00351973	0.00377795
			76.8	0.00351534	0.00377323
			77	0.00351095	0.00376852
			77.2	0.00350658	0.00376382
			77.4	0.00350221	0.00375912
			77.6	0.00349784	0.00375443
			77.8	0.00349349	0.00374975
			78	0.00348914	0.00374508
			78.2	0.0034848	0.00374041
			78.4	0.00348047	0.00373575
			78.6	0.00347614	0.0037311
			78.8	0.00347182	0.00372646
			79	0.00346751	0.00372183
			79.2	0.0034632	0.0037172
			79.4	0.00345891	0.00371258
			79.6	0.00345462	0.00370797
			79.8	0.00345033	0.00370336
			80	0.00344606	0.00369877
			80.2	0.00344179	0.00369418
			80.4	0.00343753	0.0036896
			80.6	0.00343327	0.00368503
			80.8	0.00342902	0.00368046
			81	0.00342478	0.0036759
			81.2	0.00342055	0.00367135
			81.4	0.00341632	0.00366681
			81.6	0.0034121	0.00366227
			81.8	0.00340789	0.00365775
			82	0.00340369	0.00365323
			82.2	0.00339949	0.00364872
			82.4	0.0033953	0.00364421
			82.6	0.00339112	0.00363972
			82.8	0.00338694	0.00363523
			83	0.00338277	0.00363075
			83.2	0.00337861	0.00362627
			83.4	0.00337446	0.00362181
			83.6	0.00337031	0.00361735
			83.8	0.00336617	0.0036129
			84	0.00336204	0.00360846
			84.2	0.00335791	0.00360402
			84.4	0.00335379	0.0035996
			84.6	0.00334968	0.00359518
			84.8	0.00334558	0.00359077
			85	0.00334148	0.00358636
			85.2	0.00333739	0.00358197
			85.4	0.00333331	0.00357758
			85.6	0.00332923	0.0035732
			85.8	0.00332516	0.00356882
			86	0.0033211	0.00356446
			86.2	0.00331704	0.0035601
			86.4	0.003313	0.00355575
			86.6	0.00330896	0.00355141
			86.8	0.00330492	0.00354707
			87	0.0033009	0.00354275
			87.2	0.00329688	0.00353843
			87.4	0.00329287	0.00353411
			87.6	0.00328886	0.00352981
			87.8	0.00328487	0.00352551
			88	0.00328088	0.00352122
			88.2	0.00327689	0.00351694
			88.4	0.00327292	0.00351267
			88.6	0.00326895	0.0035084
			88.8	0.00326499	0.00350414
			89	0.00326103	0.00349989
			89.2	0.00325708	0.00349565
			89.4	0.00325314	0.00349141
			89.6	0.00324921	0.00348719
			89.8	0.00324528	0.00348296
			90	0.00324136	0.00347875
			90.2	0.00323745	0.00347455
			90.4	0.00323354	0.00347035
			90.6	0.00322964	0.00346616
			90.8	0.00322575	0.00346197
			91	0.00322187	0.0034578
			91.2	0.00321799	0.00345363
			91.4	0.00321412	0.00344947
			91.6	0.00321026	0.00344532
			91.8	0.0032064	0.00344117
			92	0.00320255	0.00343704
			92.2	0.00319871	0.00343291
			92.4	0.00319487	0.00342878
			92.6	0.00319104	0.00342467
			92.8	0.00318722	0.00342056
			93	0.00318341	0.00341646
			93.2	0.0031796	0.00341237
			93.4	0.0031758	0.00340828
			93.6	0.003172	0.0034042
			93.8	0.00316822	0.00340013
			94	0.00316444	0.00339607
			94.2	0.00316066	0.00339201
			94.4	0.0031569	0.00338797
			94.6	0.00315314	0.00338392
			94.8	0.00314938	0.00337989
			95	0.00314564	0.00337587
			95.2	0.0031419	0.00337185
			95.4	0.00313817	0.00336783
			95.6	0.00313444	0.00336383
			95.8	0.00313072	0.00335983
			96	0.00312701	0.00335584
			96.2	0.00312331	0.00335186
			96.4	0.00311961	0.00334789
			96.6	0.00311592	0.00334392
			96.8	0.00311224	0.00333996
			97	0.00310856	0.00333601
			97.2	0.00310489	0.00333206
			97.4	0.00310122	0.00332812
			97.6	0.00309757	0.00332419
			97.8	0.00309392	0.00332027
			98	0.00309027	0.00331635
			98.2	0.00308663	0.00331244
			98.4	0.003083	0.00330854
			98.6	0.00307938	0.00330465
			98.8	0.00307576	0.00330076
			99	0.00307215	0.00329688
			99.2	0.00306855	0.00329301
			99.4	0.00306495	0.00328914
			99.6	0.00306136	0.00328528
			99.8	0.00305778	0.00328143
			100	0.0030542	0.00327758
			100.2	0.00305063	0.00327375
			100.4	0.00304707	0.00326992
			100.6	0.00304351	0.00326609
			100.8	0.00303996	0.00326228
			101	0.00303642	0.00325847
			101.2	0.00303288	0.00325467
			101.4	0.00302935	0.00325087
			101.6	0.00302583	0.00324708
			101.8	0.00302231	0.0032433
			102	0.0030188	0.00323953
			102.2	0.00301529	0.00323576
			102.4	0.00301179	0.003232
			102.6	0.0030083	0.00322825
			102.8	0.00300482	0.0032245
			103	0.00300134	0.00322076
			103.2	0.00299787	0.00321703
			103.4	0.0029944	0.00321331
			103.6	0.00299094	0.00320959
			103.8	0.00298749	0.00320588
			104	0.00298404	0.00320217
			104.2	0.0029806	0.00319848
			104.4	0.00297717	0.00319479
			104.6	0.00297374	0.0031911
			104.8	0.00297032	0.00318743
			105	0.00296691	0.00318376
			105.2	0.0029635	0.00318009
			105.4	0.0029601	0.00317644
			105.6	0.00295671	0.00317279
			105.8	0.00295332	0.00316915
			106	0.00294993	0.00316551
			106.2	0.00294656	0.00316188
			106.4	0.00294319	0.00315826
			106.6	0.00293983	0.00315465
			106.8	0.00293647	0.00315104
			107	0.00293312	0.00314744
			107.2	0.00292977	0.00314384
			107.4	0.00292643	0.00314025
			107.6	0.0029231	0.00313667
			107.8	0.00291978	0.0031331
			108	0.00291646	0.00312953
			108.2	0.00291314	0.00312597
			108.4	0.00290984	0.00312241
			108.6	0.00290653	0.00311886
			108.8	0.00290324	0.00311532
			109	0.00289995	0.00311179
			109.2	0.00289667	0.00310826
			109.4	0.00289339	0.00310474
			109.6	0.00289012	0.00310122
			109.8	0.00288686	0.00309771
			110	0.0028836	0.00309421
			110.2	0.00288035	0.00309072
			110.4	0.0028771	0.00308723
			110.6	0.00287386	0.00308374
			110.8	0.00287063	0.00308027
			111	0.0028674	0.0030768
			111.2	0.00286418	0.00307334
			111.4	0.00286096	0.00306988
			111.6	0.00285775	0.00306643
			111.8	0.00285455	0.00306299
			112	0.00285135	0.00305955
			112.2	0.00284816	0.00305612
			112.4	0.00284497	0.00305269
			112.6	0.00284179	0.00304928
			112.8	0.00283862	0.00304587
			113	0.00283545	0.00304246
			113.2	0.00283229	0.00303906
			113.4	0.00282913	0.00303567
			113.6	0.00282598	0.00303228
			113.8	0.00282284	0.0030289
			114	0.0028197	0.00302553
			114.2	0.00281657	0.00302216
			114.4	0.00281344	0.0030188
			114.6	0.00281032	0.00301545
			114.8	0.00280721	0.0030121
			115	0.0028041	0.00300876
			115.2	0.00280099	0.00300542
			115.4	0.0027979	0.00300209
			115.6	0.0027948	0.00299877
			115.8	0.00279172	0.00299545
			116	0.00278864	0.00299214
			116.2	0.00278556	0.00298884
			116.4	0.00278249	0.00298554
			116.6	0.00277943	0.00298225
			116.8	0.00277637	0.00297896
			117	0.00277332	0.00297568
			117.2	0.00277028	0.00297241
			117.4	0.00276724	0.00296914
			117.6	0.0027642	0.00296588
			117.8	0.00276117	0.00296262
			118	0.00275815	0.00295937
			118.2	0.00275513	0.00295613
			118.4	0.00275212	0.00295289
			118.6	0.00274911	0.00294966
			118.8	0.00274611	0.00294643
			119	0.00274312	0.00294321
			119.2	0.00274013	0.00294
			119.4	0.00273714	0.00293679
			119.6	0.00273416	0.00293359
			119.8	0.00273119	0.00293039
			120	0.00272822	0.0029272
			120.2	0.00272526	0.00292402
			120.4	0.0027223	0.00292084
			120.6	0.00271935	0.00291767
			120.8	0.00271641	0.0029145
			121	0.00271347	0.00291134
			121.2	0.00271053	0.00290819
			121.4	0.0027076	0.00290504
			121.6	0.00270468	0.0029019
			121.8	0.00270176	0.00289876
			122	0.00269885	0.00289563
			122.2	0.00269594	0.00289251
			122.4	0.00269304	0.00288939
			122.6	0.00269014	0.00288627
			122.8	0.00268725	0.00288317
			123	0.00268436	0.00288006
			123.2	0.00268148	0.00287697
			123.4	0.00267861	0.00287388
			123.6	0.00267574	0.00287079
			123.8	0.00267287	0.00286771
			124	0.00267001	0.00286464
			124.2	0.00266716	0.00286157
			124.4	0.00266431	0.00285851
			124.6	0.00266147	0.00285545
			124.8	0.00265863	0.0028524
			125	0.00265579	0.00284936
			125.2	0.00265297	0.00284632
			125.4	0.00265014	0.00284328
			125.6	0.00264733	0.00284025
			125.8	0.00264451	0.00283723
			126	0.00264171	0.00283421
			126.2	0.0026389	0.0028312
			126.4	0.00263611	0.0028282
			126.6	0.00263332	0.00282519
			126.8	0.00263053	0.0028222
			127	0.00262775	0.00281921
			127.2	0.00262497	0.00281623
			127.4	0.0026222	0.00281325
			127.6	0.00261943	0.00281027
			127.8	0.00261667	0.00280731
			128	0.00261392	0.00280434
			128.2	0.00261117	0.00280139
			128.4	0.00260842	0.00279844
			128.6	0.00260568	0.00279549
			128.8	0.00260294	0.00279255
			129	0.00260021	0.00278961
			129.2	0.00259749	0.00278668
			129.4	0.00259477	0.00278376
			129.6	0.00259205	0.00278084
			129.8	0.00258934	0.00277793
			130	0.00258663	0.00277502
			130.2	0.00258393	0.00277212
			130.4	0.00258124	0.00276922
			130.6	0.00257855	0.00276632
			130.8	0.00257586	0.00276344
			131	0.00257318	0.00276056
			131.2	0.0025705	0.00275768
			131.4	0.00256783	0.00275481
			131.6	0.00256516	0.00275194
			131.8	0.0025625	0.00274908
			132	0.00255984	0.00274622
			132.2	0.00255719	0.00274337
			132.4	0.00255455	0.00274053
			132.6	0.0025519	0.00273769
			132.8	0.00254927	0.00273485
			133	0.00254663	0.00273202
			133.2	0.002544	0.0027292
			133.4	0.00254138	0.00272638
			133.6	0.00253876	0.00272356
			133.8	0.00253615	0.00272075
			134	0.00253354	0.00271795
			134.2	0.00253094	0.00271515
			134.4	0.00252834	0.00271236
			134.6	0.00252574	0.00270957
			134.8	0.00252315	0.00270678
			135	0.00252057	0.002704
			135.2	0.00251798	0.00270123
			135.4	0.00251541	0.00269846
[truncated: 823 more rows]

[truncated: 2 more sheets: S3, S4]
